# Supplementary material for: Coulomb pre-stress and fault bends are ignored yet vital factors for earthquake triggering and hazard
Source: Nat Commun. 2019 Jun 21;10:2744. doi: 10.1038/s41467-019-10520-6 (PMC6588554; doi:10.1038/s41467-019-10520-6)
Supplement: Supplementary file 6 — Supplementary Data 4 [file 41467_2019_10520_MOESM6_ESM.xlsx]

## Sheet: Coseismic CST faults with eqs
Coseismic CST on faults that rupture in the historical catalogue
Year	Fault name	Mean stress (bars)	Maximum patch stress (bars)	Percentage of positively stressed elements		Number of faults with positive mean coseismic CST
1349	CinqueMiglia	-0.109191	0.306062	36		32	faults		78.0488	%
1349	Fiamignano	0.001427	0.002977	89
1456	Sulmona	0.003729	0.006238	97
1456	Boiano	0.000755	0.00134	100		Number of faults with positive mean coseismic CST > 0.1 bars
1456	Carpino	0.001799	0.002113	100		3	faults		9.375	%
1461	Paganica	0.016157	0.026765	95
1599	Cascia	0.027555	0.035599	100
1599	Atri	0.018211	0.021431	100
1639	Laga	0.046161	0.372959	97
1639	Laga	-1.7972	17.7918	71
1654	Fibreno	0.0021	0.00235	100
1654	Cassino	0.000994	0.001458	100
1703	Norcia	0.001078	0.0016	100
1703	Alvagnano	0.001385	0.001852	100
1703	Montereale	0.325993	1.38618	100
1703	Barete	-0.09978	1.27024	44
1703	Paganica	0.052586	0.179421	100
1706	Maiella	0.029008	0.052744	100
1706	Palena	0.02477	0.029095	100
1730	Norcia	0.011159	0.016217	98
1741	Mt San Vicino	0.002803	0.0045	99
1747	Gualdo Tadino	-0.092017	0.065437	3
1751	Gualdo Tadino	-0.079632	12.9939	82
1805	Bojano	9.1e-05	0.000303	70
1832	UmbraValley	0.000543	0.000993	87
1859	Norcia	-0.003456	0.129098	63
1904	Magliano dei Marsi	0.000834	0.001407	100
1915	Fucino	-0.036129	0.335974	80
1915	Parasano	0.009803	0.016844	100
1915	San Sebastiano	0.006162	0.01579	100
1933	Maiella	-2.15802	0.482523	4
1979	Mt Alvagnano	0.00063	0.001129	93
1984	Gubbio	0.000939	0.001438	100
1984	Alfedena	2.9e-05	3.1e-05	100
1997	Mt Le Scalette	0.000109	0.00014	100
1997	Costa San Martino	0.000124	0.000172	100
1997	Mt Le Scalette	-2.19907	14.6594	84
1997	Costa San Martino	0.149219	0.558222	88
2009	Paganica	0.000493	0.000819	100
2016	Laga	0.102434	0.470741	100
2016	Vettore	0.010767	0.022813	100

## Sheet: Coseismic CST all faults
Mean coseismic CST on all faults following earthquakes in the historical catalogue
	Year	Fault name	Mean coseismic stress transferred (bars)			Year	Number of faults with positive mean cumulative stress	Number of faults with 0 or negative pre-stress	Percentage of faults that are positively stressed
1349 earthquake #1	1349	Alfedena	-1.44544			1349	70	16	81.3953
	1349	Alvegnano	0.005248			1349	74	12	86.0465
	1349	Assergi	0.002764			1349	57	29	66.2791
	1349	Assergi2	0.003273			1456	75	11	87.2093
	1349	Assergi3	0.00673			1456	79	7	91.8605
	1349	Atri	0.004149			1461	69	17	80.2326
	1349	Barete	0.011718			1599	73	13	84.8837
	1349	Barisciano	0.022414			1639	74	12	86.0465
	1349	BariscianoAntithetic	0.012654			1639	74	12	86.0465
	1349	Barrea	-1.70754			1654	69	17	80.2326
	1349	Barrea2	-2.10289			1703	76	10	88.3721
	1349	Bazzano	0.018513			1703	79	7	91.8605
	1349	Boiano	-0.345234			1703	72	14	83.7209
	1349	Bussi	0.026194			1706	63	23	73.2558
	1349	CampoFelice	0.026923			1730	77	9	89.5349
	1349	CampoFelice2	0.020083			1741	76	10	88.3721
	1349	CampoFelice3	0.017612			1747	66	20	76.7442
	1349	CampoImperatore	0.004172			1751	83	3	96.5116
	1349	CampoImperatoreEast	-0.000839			1805	80	6	93.0233
	1349	Cappucciata	0.007788			1832	72	14	83.7209
	1349	Carpino	-4.05604			1859	78	8	90.6977
	1349	Carsoli	0.017888			1904	51	35	59.3023
	1349	Casamaina	0.017651			1915	65	21	75.5814
	1349	Cascia	0.004543			1933	62	24	72.093
	1349	Cassino	-17.9355			1979	76	10	88.3721
	1349	Castelnuovo	0.00688			1984	80	6	93.0233
	1349	CinqueMiglia	-0.109191			1984	78	8	90.6977
	1349	Collebrincioni	0.012056			1997	79	7	91.8605
	1349	CostaSanMartino	0.002887			1997	79	7	91.8605
	1349	FagnanoAlto	0.022545			1997	81	5	94.186
	1349	Fiamignano	0.013502			2009	69	17	80.2326
	1349	Fibreno	0.557814			2016	71	15	82.5581
	1349	Fontecchio	0.012183			2016	75	11	87.2093
	1349	Fucino	0.064231			2016	78	8	90.6977
	1349	Gallo	1.27519
	1349	GioiaVecchio	0.144019
	1349	GualdoTadino	0.001134
	1349	Gubbio	0.001524
	1349	Gubbio3	0.001876
	1349	Laga	0.008093
	1349	LagoDellaMontagna	-1.6931
	1349	LAquilaAntithetic	0.021375
	1349	Leonessa	0.006013
	1349	Liri	0.077456
	1349	Luco	0.054794
	1349	MaglianoDeiMarsi	0.022304
	1349	Maiella	0.042789
	1349	Martana	0.002301
	1349	Miranda	-2.63977
	1349	MonteChristo	0.000274
	1349	Montereale	0.009093
	1349	MtSanVicino	0.001605
	1349	MtLeScalette	0.002571
	1349	Norcia	0.004318
	1349	NorciaAntithetic	0.004694
	1349	Ocre	0.020696
	1349	Ocre2	0.020691
	1349	Paganica	0.017837
	1349	Palena	-0.364257
	1349	Parasano	0.083489
	1349	Pescasseroli	0.034752
	1349	Pescasseroli2	0.177424
	1349	Pescocostanzo	-0.242457
	1349	Pettino	0.010612
	1349	PoggioDiRoio	0.020326
	1349	Pozzilli	-10.2004
	1349	Rieti	0.005046
	1349	RietiSeg	0.003925
	1349	Roccapreturo1	0.018668
	1349	Roccapreturo2	0.020909
	1349	Roccapreturo3	0.02894
	1349	Rotella	-0.287407
	1349	SanDemetrio	0.011285
	1349	SanSebastiano	0.067986
	1349	Scanno	0.095144
	1349	Scanno2	0.148457
	1349	Scurcola	0.028695
	1349	SellaDiCorno	0.01159
	1349	Sulmona	-0.024399
	1349	Terni	0.004188
	1349	Trasacco	0.107917
	1349	TreMonti	0.001848
	1349	UmbraValley	0.002627
	1349	VelinoMagnola	0.035262
	1349	Vettore	0.003819
	1349	VillettaBarrea	-1.25486
1349 earthquake #2	1349	Alfedena	0.155225
	1349	Alvegnano	0.000798
	1349	Assergi	0.002076
	1349	Assergi2	0.00119
	1349	Assergi3	0.001586
	1349	Atri	0.0005
	1349	Barete	0.001341
	1349	Barisciano	0.005295
	1349	BariscianoAntithetic	0.004842
	1349	Barrea	0.664533
	1349	Barrea2	0.669337
	1349	Bazzano	0.003377
	1349	Boiano	0.006169
	1349	Bussi	0.00931
	1349	CampoFelice	0.004691
	1349	CampoFelice2	0.002498
	1349	CampoFelice3	0.00205
	1349	CampoImperatore	0.002832
	1349	CampoImperatoreEast	0.002692
	1349	Cappucciata	0.006161
	1349	Carpino	0.029224
	1349	Carsoli	0.001966
	1349	Casamaina	0.002565
	1349	Cascia	0.000508
	1349	Cassino	-0.013671
	1349	Castelnuovo	0.005317
	1349	CinqueMiglia	-3.58211
	1349	Collebrincioni	0.002277
	1349	CostaSanMartino	0.000345
	1349	FagnanoAlto	0.005745
	1349	Fiamignano	0.001427
	1349	Fibreno	-0.140285
	1349	Fontecchio	0.00568
	1349	Fucino	0.017039
	1349	Gallo	0.008008
	1349	GioiaVecchio	0.063673
	1349	GualdoTadino	0.000144
	1349	Gubbio	0.000151
	1349	Gubbio3	0.000246
	1349	Laga	0.001212
	1349	LagoDellaMontagna	0.624759
	1349	LAquilaAntithetic	0.00437
	1349	Leonessa	0.00054
	1349	Liri	-0.006113
	1349	Luco	0.007025
	1349	MaglianoDeiMarsi	0.003551
	1349	Maiella	0.074715
	1349	Martana	0.000192
	1349	Miranda	0.031585
	1349	MonteChristo	0.002878
	1349	Montereale	0.00138
	1349	MtSanVicino	0.000201
	1349	MtLeScalette	0.000294
	1349	Norcia	0.000595
	1349	NorciaAntithetic	0.000668
	1349	Ocre	0.003097
	1349	Ocre2	0.003141
	1349	Paganica	0.003289
	1349	Palena	-0.559493
	1349	Parasano	0.035079
	1349	Pescasseroli	-0.295625
	1349	Pescasseroli2	-0.069429
	1349	Pescocostanzo	-2.10576
	1349	Pettino	0.001606
	1349	PoggioDiRoio	0.00347
	1349	Pozzilli	0.013939
	1349	Rieti	0.00065
	1349	RietiSeg	0.000256
	1349	Roccapreturo1	0.008676
	1349	Roccapreturo2	0.01077
	1349	Roccapreturo3	0.010355
	1349	Rotella	-2.29948
	1349	SanDemetrio	0.00456
	1349	SanSebastiano	0.031952
	1349	Scanno	0.077234
	1349	Scanno2	0.166626
	1349	Scurcola	0.003064
	1349	SellaDiCorno	0.001538
	1349	Sulmona	0.03339
	1349	Terni	0.000281
	1349	Trasacco	-0.008255
	1349	TreMonti	-0.005549
	1349	UmbraValley	0.000315
	1349	VelinoMagnola	0.004364
	1349	Vettore	0.000545
	1349	VillettaBarrea	-0.763381
1349 earthquake #3	1349	Alfedena	0.001913
	1349	Alvegnano	0.005814
	1349	Assergi	-0.006443
	1349	Assergi2	-0.091543
	1349	Assergi3	-0.09585
	1349	Atri	-0.01124
	1349	Barete	-0.294471
	1349	Barisciano	0.002055
	1349	BariscianoAntithetic	0.00391
	1349	Barrea	0.001467
	1349	Barrea2	0.001936
	1349	Bazzano	-0.083849
	1349	Boiano	0.0004
	1349	Bussi	-0.001785
	1349	CampoFelice	0.059442
	1349	CampoFelice2	0.102028
	1349	CampoFelice3	0.37558
	1349	CampoImperatore	-0.006023
	1349	CampoImperatoreEast	-0.000636
	1349	Cappucciata	-0.002605
	1349	Carpino	0.000858
	1349	Carsoli	-0.266131
	1349	Casamaina	0.081619
	1349	Cascia	-0.033429
	1349	Cassino	0.001152
	1349	Castelnuovo	0.007204
	1349	CinqueMiglia	0.001017
	1349	Collebrincioni	-0.022332
	1349	CostaSanMartino	-0.000444
	1349	FagnanoAlto	0.011677
	1349	Fiamignano	-6.91369
	1349	Fibreno	0.002709
	1349	Fontecchio	0.021003
	1349	Fucino	0.012536
	1349	Gallo	0.000622
	1349	GioiaVecchio	0.006086
	1349	GualdoTadino	0.000586
	1349	Gubbio	0.000151
	1349	Gubbio3	0.001316
	1349	Laga	-0.05788
	1349	LagoDellaMontagna	0.001718
	1349	LAquilaAntithetic	-0.019428
	1349	Leonessa	-0.052386
	1349	Liri	0.01585
	1349	Luco	0.01638
	1349	MaglianoDeiMarsi	0.090637
	1349	Maiella	5.1e-05
	1349	Martana	-0.000571
	1349	Miranda	0.000753
	1349	MonteChristo	-0.001378
	1349	Montereale	-0.100147
	1349	MtSanVicino	-0.000102
	1349	MtLeScalette	0.000799
	1349	Norcia	-0.003051
	1349	NorciaAntithetic	-0.001385
	1349	Ocre	0.071058
	1349	Ocre2	0.047462
	1349	Paganica	-0.030659
	1349	Palena	0.002467
	1349	Parasano	0.007517
	1349	Pescasseroli	0.003027
	1349	Pescasseroli2	0.003412
	1349	Pescocostanzo	0.001692
	1349	Pettino	-0.093447
	1349	PoggioDiRoio	-0.031105
	1349	Pozzilli	0.000769
	1349	Rieti	0.049847
	1349	RietiSeg	0.000989
	1349	Roccapreturo1	0.012228
	1349	Roccapreturo2	0.010999
	1349	Roccapreturo3	0.009941
	1349	Rotella	0.00192
	1349	SanDemetrio	0.014289
	1349	SanSebastiano	0.003638
	1349	Scanno	0.003453
	1349	Scanno2	0.001792
	1349	Scurcola	0.012575
	1349	SellaDiCorno	-0.449655
	1349	Sulmona	0.003729
	1349	Terni	0.010798
	1349	Trasacco	0.007954
	1349	TreMonti	0.010264
	1349	UmbraValley	0.002545
	1349	VelinoMagnola	0.032257
	1349	Vettore	-0.001636
	1349	VillettaBarrea	0.001789
1456 earthquake #1	1456	Alfedena	0.005103
	1456	Alvegnano	0.001085
	1456	Assergi	0.006978
	1456	Assergi2	0.003541
	1456	Assergi3	0.004103
	1456	Atri	0.000641
	1456	Barete	0.002709
	1456	Barisciano	0.036351
	1456	BariscianoAntithetic	0.025846
	1456	Barrea	0.006625
	1456	Barrea2	0.005398
	1456	Bazzano	0.009285
	1456	Boiano	0.000755
	1456	Bussi	0.192443
	1456	CampoFelice	0.015968
	1456	CampoFelice2	0.008472
	1456	CampoFelice3	0.005408
	1456	CampoImperatore	0.011085
	1456	CampoImperatoreEast	0.008882
	1456	Cappucciata	0.0373
	1456	Carpino	0.001799
	1456	Carsoli	-0.002149
	1456	Casamaina	0.009604
	1456	Cascia	0.000725
	1456	Cassino	0.001197
	1456	Castelnuovo	0.039598
	1456	CinqueMiglia	0.009455
	1456	Collebrincioni	0.006553
	1456	CostaSanMartino	0.000372
	1456	FagnanoAlto	0.026431
	1456	Fiamignano	0.001131
	1456	Fibreno	0.001591
	1456	Fontecchio	0.029909
	1456	Fucino	-0.054152
	1456	Gallo	0.000863
	1456	GioiaVecchio	0.005906
	1456	GualdoTadino	0.000127
	1456	Gubbio	0.000139
	1456	Gubbio3	0.000223
	1456	Laga	0.001997
	1456	LagoDellaMontagna	0.005275
	1456	LAquilaAntithetic	0.015433
	1456	Leonessa	0.000779
	1456	Liri	-0.020003
	1456	Luco	-0.042473
	1456	MaglianoDeiMarsi	4e-06
	1456	Maiella	-0.005958
	1456	Martana	0.000154
	1456	Miranda	0.001788
	1456	MonteChristo	0.014686
	1456	Montereale	0.002409
	1456	MtSanVicino	0.000184
	1456	MtLeScalette	0.000293
	1456	Norcia	0.000748
	1456	NorciaAntithetic	0.000821
	1456	Ocre	0.009232
	1456	Ocre2	0.009205
	1456	Paganica	0.011253
	1456	Palena	0.016495
	1456	Parasano	-0.036375
	1456	Pescasseroli	0.004998
	1456	Pescasseroli2	0.010025
	1456	Pescocostanzo	0.016039
	1456	Pettino	0.003902
	1456	PoggioDiRoio	0.009978
	1456	Pozzilli	0.001126
	1456	Rieti	0.000715
	1456	RietiSeg	0.000373
	1456	Roccapreturo1	0.065019
	1456	Roccapreturo2	0.153109
	1456	Roccapreturo3	0.058255
	1456	Rotella	0.014258
	1456	SanDemetrio	0.022411
	1456	SanSebastiano	-0.099485
	1456	Scanno	-0.08992
	1456	Scanno2	0.022765
	1456	Scurcola	-0.008512
	1456	SellaDiCorno	0.002434
	1456	Sulmona	-0.850859
	1456	Terni	0.000352
	1456	Trasacco	-0.033132
	1456	TreMonti	0.015547
	1456	UmbraValley	0.000318
	1456	VelinoMagnola	0.007695
	1456	Vettore	0.000641
	1456	VillettaBarrea	0.005785
1456 earthquake #2	1456	Alfedena	0.417338
	1456	Alvegnano	0.004104
	1456	Assergi	0.00596
	1456	Assergi2	0.002854
	1456	Assergi3	0.006961
	1456	Atri	0.00396
	1456	Barete	0.01104
	1456	Barisciano	0.024455
	1456	BariscianoAntithetic	0.021764
	1456	Barrea	0.171216
	1456	Barrea2	0.493721
	1456	Bazzano	0.018305
	1456	Boiano	-142.273
	1456	Bussi	0.030538
	1456	CampoFelice	0.022805
	1456	CampoFelice2	0.015492
	1456	CampoFelice3	0.014786
	1456	CampoImperatore	0.01091
	1456	CampoImperatoreEast	0.006412
	1456	Cappucciata	0.025657
	1456	Carpino	-1.40396
	1456	Carsoli	0.013226
	1456	Casamaina	0.01532
	1456	Cascia	0.00467
	1456	Cassino	-0.194653
	1456	Castelnuovo	0.018069
	1456	CinqueMiglia	0.172907
	1456	Collebrincioni	0.012666
	1456	CostaSanMartino	0.003053
	1456	FagnanoAlto	0.026285
	1456	Fiamignano	0.00953
	1456	Fibreno	0.017239
	1456	Fontecchio	0.022507
	1456	Fucino	0.037057
	1456	Gallo	-5.72524
	1456	GioiaVecchio	0.08877
	1456	GualdoTadino	0.00083
	1456	Gubbio	0.001924
	1456	Gubbio3	0.001784
	1456	Laga	0.008097
	1456	LagoDellaMontagna	0.504562
	1456	LAquilaAntithetic	0.020702
	1456	Leonessa	0.00534
	1456	Liri	0.032966
	1456	Luco	0.02717
	1456	MaglianoDeiMarsi	0.015065
	1456	Maiella	0.053709
	1456	Martana	-0.00039
	1456	Miranda	4.14767
	1456	MonteChristo	0.008321
	1456	Montereale	0.008653
	1456	MtSanVicino	0.0019
	1456	MtLeScalette	0.003136
	1456	Norcia	0.004371
	1456	NorciaAntithetic	0.004497
	1456	Ocre	0.019597
	1456	Ocre2	0.019078
	1456	Paganica	0.016157
	1456	Palena	0.076187
	1456	Parasano	0.06047
	1456	Pescasseroli	0.145583
	1456	Pescasseroli2	0.155244
	1456	Pescocostanzo	0.198699
	1456	Pettino	0.009349
	1456	PoggioDiRoio	0.017911
	1456	Pozzilli	-1.85117
	1456	Rieti	0.003173
	1456	RietiSeg	0.002627
	1456	Roccapreturo1	0.028265
	1456	Roccapreturo2	0.035152
	1456	Roccapreturo3	0.036874
	1456	Rotella	0.177767
	1456	SanDemetrio	0.018614
	1456	SanSebastiano	0.02992
	1456	Scanno	0.064538
	1456	Scanno2	0.095582
	1456	Scurcola	0.018691
	1456	SellaDiCorno	0.010307
	1456	Sulmona	0.053423
	1456	Terni	0.004073
	1456	Trasacco	0.04311
	1456	TreMonti	-0.017967
	1456	UmbraValley	0.002195
	1456	VelinoMagnola	0.022656
	1456	Vettore	0.003974
	1456	VillettaBarrea	0.155774
1461 earthquake	1461	Alfedena	0.006662
	1461	Alvegnano	0.031958
	1461	Assergi	-1.32946
	1461	Assergi2	1.30368
	1461	Assergi3	1.05645
	1461	Atri	0.018211
	1461	Barete	0.119208
	1461	Barisciano	-0.467993
	1461	BariscianoAntithetic	-0.245621
	1461	Barrea	0.003759
	1461	Barrea2	0.00704
	1461	Bazzano	-14.8472
	1461	Boiano	0.001687
	1461	Bussi	-0.004522
	1461	CampoFelice	1.1416
	1461	CampoFelice2	0.341126
	1461	CampoFelice3	0.643751
	1461	CampoImperatore	-1.06021
	1461	CampoImperatoreEast	-0.221469
	1461	Cappucciata	-0.226302
	1461	Carpino	0.004166
	1461	Carsoli	-0.166904
	1461	Casamaina	0.970664
	1461	Cascia	0.027555
	1461	Cassino	0.004095
	1461	Castelnuovo	1.26173
	1461	CinqueMiglia	0.011671
	1461	Collebrincioni	2.59271
	1461	CostaSanMartino	0.007036
	1461	FagnanoAlto	3.29631
	1461	Fiamignano	-0.133575
	1461	Fibreno	0.011418
	1461	Fontecchio	1.12028
	1461	Fucino	0.069516
	1461	Gallo	0.001975
	1461	GioiaVecchio	0.028041
	1461	GualdoTadino	0.001655
	1461	Gubbio	0.001943
	1461	Gubbio3	0.003222
	1461	Laga	0.152561
	1461	LagoDellaMontagna	0.007991
	1461	LAquilaAntithetic	-6.45304
	1461	Leonessa	0.031322
	1461	Liri	-0.011679
	1461	Luco	0.080498
	1461	MaglianoDeiMarsi	-0.314063
	1461	Maiella	0.015546
	1461	Martana	0.002495
	1461	Miranda	0.003898
	1461	MonteChristo	-2.59917
	1461	Montereale	0.194495
	1461	MtSanVicino	0.002535
	1461	MtLeScalette	0.004996
	1461	Norcia	0.020029
	1461	NorciaAntithetic	0.021359
	1461	Ocre	0.948122
	1461	Ocre2	0.191282
	1461	Paganica	-7.60732
	1461	Palena	0.012036
	1461	Parasano	0.048027
	1461	Pescasseroli	0.013037
	1461	Pescasseroli2	0.013625
	1461	Pescocostanzo	0.016036
	1461	Pettino	0.33484
	1461	PoggioDiRoio	0.82759
	1461	Pozzilli	0.002378
	1461	Rieti	0.020408
	1461	RietiSeg	0.013225
	1461	Roccapreturo1	0.492521
	1461	Roccapreturo2	0.24983
	1461	Roccapreturo3	0.583275
	1461	Rotella	0.01382
	1461	SanDemetrio	3.6237
	1461	SanSebastiano	0.0468
	1461	Scanno	0.042709
	1461	Scanno2	0.020746
	1461	Scurcola	-0.136031
	1461	SellaDiCorno	-0.021246
	1461	Sulmona	0.050569
	1461	Terni	0.008239
	1461	Trasacco	0.035059
	1461	TreMonti	0.109784
	1461	UmbraValley	0.005496
	1461	VelinoMagnola	0.121479
	1461	Vettore	0.015629
	1461	VillettaBarrea	0.005891
1599 earthquake	1599	Alfedena	0.000465
	1599	Alvegnano	0.454575
	1599	Assergi	0.007224
	1599	Assergi2	0.016396
	1599	Assergi3	0.013909
	1599	Atri	-46.7231
	1599	Barete	0.012252
	1599	Barisciano	0.00318
	1599	BariscianoAntithetic	0.004068
	1599	Barrea	0.000234
	1599	Barrea2	0.000463
	1599	Bazzano	0.007342
	1599	Boiano	0.000159
	1599	Bussi	0.001881
	1599	CampoFelice	0.004029
	1599	CampoFelice2	0.002567
	1599	CampoFelice3	0.001945
	1599	CampoImperatore	0.005842
	1599	CampoImperatoreEast	0.002905
	1599	Cappucciata	0.002624
	1599	Carpino	0.000299
	1599	Carsoli	-0.001315
	1599	Casamaina	0.003128
	1599	Cascia	-7.19508
	1599	Cassino	0.000265
	1599	Castelnuovo	0.003808
	1599	CinqueMiglia	0.000411
	1599	Collebrincioni	0.007237
	1599	CostaSanMartino	0.043472
	1599	FagnanoAlto	0.003828
	1599	Fiamignano	-0.004816
	1599	Fibreno	0.00056
	1599	Fontecchio	0.003297
	1599	Fucino	0.001564
	1599	Gallo	0.000179
	1599	GioiaVecchio	0.000945
	1599	GualdoTadino	0.002083
	1599	Gubbio	0.002483
	1599	Gubbio3	0.007113
	1599	Laga	0.046161
	1599	LagoDellaMontagna	0.000473
	1599	LAquilaAntithetic	0.00506
	1599	Leonessa	-0.282888
	1599	Liri	0.000614
	1599	Luco	0.001437
	1599	MaglianoDeiMarsi	0.002915
	1599	Maiella	0.000445
	1599	Martana	-0.014489
	1599	Miranda	0.000273
	1599	MonteChristo	0.005574
	1599	Montereale	0.029071
	1599	MtSanVicino	0.000873
	1599	MtLeScalette	0.017523
	1599	Norcia	-0.164335
	1599	NorciaAntithetic	-3.31559
	1599	Ocre	0.005871
	1599	Ocre2	0.006022
	1599	Paganica	0.005699
	1599	Palena	0.000703
	1599	Parasano	0.001191
	1599	Pescasseroli	0.00059
	1599	Pescasseroli2	0.000602
	1599	Pescocostanzo	0.000604
	1599	Pettino	0.008813
	1599	PoggioDiRoio	0.006637
	1599	Pozzilli	0.000206
	1599	Rieti	-0.050216
	1599	RietiSeg	-0.155006
	1599	Roccapreturo1	0.002631
	1599	Roccapreturo2	0.002248
	1599	Roccapreturo3	0.002706
	1599	Rotella	0.000589
	1599	SanDemetrio	0.004361
	1599	SanSebastiano	0.000889
	1599	Scanno	0.000881
	1599	Scanno2	0.000603
	1599	Scurcola	0.000439
	1599	SellaDiCorno	0.002702
	1599	Sulmona	0.00107
	1599	Terni	-0.023878
	1599	Trasacco	0.001036
	1599	TreMonti	-0.00186
	1599	UmbraValley	0.022785
	1599	VelinoMagnola	0.000814
	1599	Vettore	-0.105419
	1599	VillettaBarrea	0.000255
1639 earthquake #1	1639	Alfedena	0.00106
	1639	Alvegnano	-0.267995
	1639	Assergi	0.029927
	1639	Assergi2	0.148368
	1639	Assergi3	0.101855
	1639	Atri	0.087572
	1639	Barete	-0.002954
	1639	Barisciano	0.011546
	1639	BariscianoAntithetic	0.013503
	1639	Barrea	0.000786
	1639	Barrea2	0.001087
	1639	Bazzano	0.03182
	1639	Boiano	0.000388
	1639	Bussi	0.007781
	1639	CampoFelice	0.014212
	1639	CampoFelice2	0.01011
	1639	CampoFelice3	0.005586
	1639	CampoImperatore	0.022315
	1639	CampoImperatoreEast	0.009267
	1639	Cappucciata	0.009792
	1639	Carpino	0.000698
	1639	Carsoli	-0.006686
	1639	Casamaina	0.013318
	1639	Cascia	0.161
	1639	Cassino	0.000681
	1639	Castelnuovo	0.012631
	1639	CinqueMiglia	0.001298
	1639	Collebrincioni	0.031664
	1639	CostaSanMartino	0.016578
	1639	FagnanoAlto	0.012941
	1639	Fiamignano	-0.022705
	1639	Fibreno	0.00143
	1639	Fontecchio	0.01067
	1639	Fucino	0.004896
	1639	Gallo	0.000427
	1639	GioiaVecchio	0.002514
	1639	GualdoTadino	0.002157
	1639	Gubbio	0.002246
	1639	Gubbio3	0.004727
	1639	Laga	-1.7972
	1639	LagoDellaMontagna	0.001129
	1639	LAquilaAntithetic	0.019924
	1639	Leonessa	-0.172202
	1639	Liri	0.00177
	1639	Luco	0.004377
	1639	MaglianoDeiMarsi	0.008393
	1639	Maiella	0.002056
	1639	Martana	-0.007853
	1639	Miranda	0.000666
	1639	MonteChristo	0.018498
	1639	Montereale	0.05959
	1639	MtSanVicino	0.003434
	1639	MtLeScalette	0.008907
	1639	Norcia	0.188888
	1639	NorciaAntithetic	0.160929
	1639	Ocre	0.022245
	1639	Ocre2	0.022346
	1639	Paganica	0.02479
	1639	Palena	0.001501
	1639	Parasano	0.003337
	1639	Pescasseroli	0.001535
	1639	Pescasseroli2	0.001596
	1639	Pescocostanzo	0.001642
	1639	Pettino	0.043578
	1639	PoggioDiRoio	0.026834
	1639	Pozzilli	0.000467
	1639	Rieti	-0.087369
	1639	RietiSeg	-0.005965
	1639	Roccapreturo1	0.008384
	1639	Roccapreturo2	0.006628
	1639	Roccapreturo3	0.008379
	1639	Rotella	0.00156
	1639	SanDemetrio	0.015239
	1639	SanSebastiano	0.002901
	1639	Scanno	0.002704
	1639	Scanno2	0.00186
	1639	Scurcola	-0.000568
	1639	SellaDiCorno	-0.050554
	1639	Sulmona	0.003077
	1639	Terni	0.004556
	1639	Trasacco	0.002842
	1639	TreMonti	-0.000779
	1639	UmbraValley	0.010015
	1639	VelinoMagnola	0.003917
	1639	Vettore	0.166045
	1639	VillettaBarrea	0.000904
1639 earthquake #2	1639	Alfedena	0.001509
	1639	Alvegnano	-0.281674
	1639	Assergi	0.044122
	1639	Assergi2	0.261026
	1639	Assergi3	0.171747
	1639	Atri	0.108966
	1639	Barete	-0.00792
	1639	Barisciano	0.01753
	1639	BariscianoAntithetic	0.020047
	1639	Barrea	0.001115
	1639	Barrea2	0.001556
	1639	Bazzano	0.049602
	1639	Boiano	0.000547
	1639	Bussi	0.01214
	1639	CampoFelice	0.022085
	1639	CampoFelice2	0.017218
	1639	CampoFelice3	0.012368
	1639	CampoImperatore	0.032916
	1639	CampoImperatoreEast	0.013233
	1639	Cappucciata	0.015193
	1639	Carpino	0.00101
	1639	Carsoli	-0.009391
	1639	Casamaina	0.022142
	1639	Cascia	0.196606
	1639	Cassino	0.000994
	1639	Castelnuovo	0.018556
	1639	CinqueMiglia	0.001935
	1639	Collebrincioni	0.049818
	1639	CostaSanMartino	0.021564
	1639	FagnanoAlto	0.019359
	1639	Fiamignano	-0.033631
	1639	Fibreno	0.0021
	1639	Fontecchio	0.015558
	1639	Fucino	0.007371
	1639	Gallo	0.000607
	1639	GioiaVecchio	0.003683
	1639	GualdoTadino	0.002969
	1639	Gubbio	0.002999
	1639	Gubbio3	0.006425
	1639	Laga	-1.86408
	1639	LagoDellaMontagna	0.001634
	1639	LAquilaAntithetic	0.03069
	1639	Leonessa	-0.173813
	1639	Liri	0.002862
	1639	Luco	0.006648
	1639	MaglianoDeiMarsi	0.013307
	1639	Maiella	0.003129
	1639	Martana	-0.010788
	1639	Miranda	0.000962
	1639	MonteChristo	0.02639
	1639	Montereale	-0.080446
	1639	MtSanVicino	0.004651
	1639	MtLeScalette	0.011743
	1639	Norcia	0.266476
	1639	NorciaAntithetic	0.198855
	1639	Ocre	0.035999
	1639	Ocre2	0.035978
	1639	Paganica	0.038898
	1639	Palena	0.002097
	1639	Parasano	0.004908
	1639	Pescasseroli	0.002233
	1639	Pescasseroli2	0.002331
	1639	Pescocostanzo	0.002425
	1639	Pettino	0.075972
	1639	PoggioDiRoio	0.042198
	1639	Pozzilli	0.000664
	1639	Rieti	-0.126241
	1639	RietiSeg	-0.004015
	1639	Roccapreturo1	0.012389
	1639	Roccapreturo2	0.009689
	1639	Roccapreturo3	0.012519
	1639	Rotella	0.002277
	1639	SanDemetrio	0.022483
	1639	SanSebastiano	0.004347
	1639	Scanno	0.004038
	1639	Scanno2	0.002785
	1639	Scurcola	-0.00032
	1639	SellaDiCorno	-0.079523
	1639	Sulmona	0.004533
	1639	Terni	0.007052
	1639	Trasacco	0.004236
	1639	TreMonti	6.5e-05
	1639	UmbraValley	0.013372
	1639	VelinoMagnola	0.006657
	1639	Vettore	0.196747
	1639	VillettaBarrea	0.001314
1654 earthquake	1654	Alfedena	-0.472654
	1654	Alvegnano	0.001385
	1654	Assergi	0.001657
	1654	Assergi2	0.001547
	1654	Assergi3	0.002173
	1654	Atri	0.001049
	1654	Barete	0.002909
	1654	Barisciano	0.006053
	1654	BariscianoAntithetic	0.003728
	1654	Barrea	-0.39436
	1654	Barrea2	-0.649649
	1654	Bazzano	0.004766
	1654	Boiano	-0.019859
	1654	Bussi	0.006727
	1654	CampoFelice	0.007221
	1654	CampoFelice2	0.005707
	1654	CampoFelice3	0.004635
	1654	CampoImperatore	0.00187
	1654	CampoImperatoreEast	0.000526
	1654	Cappucciata	0.002169
	1654	Carpino	-0.225296
	1654	Carsoli	0.004746
	1654	Casamaina	0.005261
	1654	Cascia	0.00114
	1654	Cassino	-4.05266
	1654	Castelnuovo	0.002646
	1654	CinqueMiglia	-0.07654
	1654	Collebrincioni	0.003538
	1654	CostaSanMartino	0.000707
	1654	FagnanoAlto	0.006199
	1654	Fiamignano	0.00342
	1654	Fibreno	-3.40499
	1654	Fontecchio	0.00408
	1654	Fucino	0.019355
	1654	Gallo	0.054891
	1654	GioiaVecchio	0.037261
	1654	GualdoTadino	0.000299
	1654	Gubbio	0.000347
	1654	Gubbio3	0.000476
	1654	Laga	0.002025
	1654	LagoDellaMontagna	-0.620475
	1654	LAquilaAntithetic	0.005679
	1654	Leonessa	0.001473
	1654	Liri	0.027706
	1654	Luco	0.016705
	1654	MaglianoDeiMarsi	0.006058
	1654	Maiella	0.004713
	1654	Martana	0.000682
	1654	Miranda	-0.193365
	1654	MonteChristo	0.001112
	1654	Montereale	0.002292
	1654	MtSanVicino	0.000395
	1654	MtLeScalette	0.000603
	1654	Norcia	0.001078
	1654	NorciaAntithetic	0.00119
	1654	Ocre	0.005405
	1654	Ocre2	0.005366
	1654	Paganica	0.004714
	1654	Palena	-0.084863
	1654	Parasano	0.02466
	1654	Pescasseroli	-0.027368
	1654	Pescasseroli2	-0.100334
	1654	Pescocostanzo	-0.08798
	1654	Pettino	0.003118
	1654	PoggioDiRoio	0.005282
	1654	Pozzilli	0.117528
	1654	Rieti	0.001381
	1654	RietiSeg	0.000923
	1654	Roccapreturo1	0.005626
	1654	Roccapreturo2	0.006067
	1654	Roccapreturo3	0.007765
	1654	Rotella	-0.101007
	1654	SanDemetrio	0.003699
	1654	SanSebastiano	0.022282
	1654	Scanno	0.02198
	1654	Scanno2	0.018713
	1654	Scurcola	0.00777
	1654	SellaDiCorno	0.002862
	1654	Sulmona	-0.007299
	1654	Terni	0.000865
	1654	Trasacco	0.038477
	1654	TreMonti	0.005414
	1654	UmbraValley	0.000668
	1654	VelinoMagnola	0.010445
	1654	Vettore	0.000955
	1654	VillettaBarrea	-0.375978
1703 earthquake #1	1703	Alfedena	0.002896
	1703	Alvegnano	-1.74161
	1703	Assergi	0.007631
	1703	Assergi2	-0.005125
	1703	Assergi3	0.044431
	1703	Atri	3.05546
	1703	Barete	0.069441
	1703	Barisciano	0.029137
	1703	BariscianoAntithetic	0.02517
	1703	Barrea	6.2e-05
	1703	Barrea2	0.003128
	1703	Bazzano	0.069055
	1703	Boiano	0.00097
	1703	Bussi	0.026336
	1703	CampoFelice	0.028298
	1703	CampoFelice2	0.026176
	1703	CampoFelice3	0.043116
	1703	CampoImperatore	0.018024
	1703	CampoImperatoreEast	0.007178
	1703	Cappucciata	0.028941
	1703	Carpino	0.00287
	1703	Carsoli	0.022702
	1703	Casamaina	0.021262
	1703	Cascia	-1.77052
	1703	Cassino	0.002557
	1703	Castelnuovo	0.01892
	1703	CinqueMiglia	0.00538
	1703	Collebrincioni	0.033931
	1703	CostaSanMartino	0.49317
	1703	FagnanoAlto	0.027468
	1703	Fiamignano	0.033331
	1703	Fibreno	0.00562
	1703	Fontecchio	0.011417
	1703	Fucino	0.014122
	1703	Gallo	0.001114
	1703	GioiaVecchio	0.00677
	1703	GualdoTadino	0.026527
	1703	Gubbio	0.023995
	1703	Gubbio3	0.077556
	1703	Laga	0.421981
	1703	LagoDellaMontagna	0.004081
	1703	LAquilaAntithetic	0.046987
	1703	Leonessa	-0.832567
	1703	Liri	0.009967
	1703	Luco	0.014363
	1703	MaglianoDeiMarsi	0.028274
	1703	Maiella	0.007732
	1703	Martana	-0.168379
	1703	Miranda	0.002542
	1703	MonteChristo	0.010322
	1703	Montereale	0.325993
	1703	MtSanVicino	0.042009
	1703	MtLeScalette	0.189022
	1703	Norcia	-16.5177
	1703	NorciaAntithetic	-26.2687
	1703	Ocre	0.035827
	1703	Ocre2	0.038791
	1703	Paganica	0.044764
	1703	Palena	0.003167
	1703	Parasano	0.00853
	1703	Pescasseroli	0.004418
	1703	Pescasseroli2	0.004587
	1703	Pescocostanzo	0.00659
	1703	Pettino	0.052974
	1703	PoggioDiRoio	0.049235
	1703	Pozzilli	0.001341
	1703	Rieti	0.024018
	1703	RietiSeg	-0.010757
	1703	Roccapreturo1	0.017018
	1703	Roccapreturo2	0.014221
	1703	Roccapreturo3	0.022928
	1703	Rotella	0.005374
	1703	SanDemetrio	0.018803
	1703	SanSebastiano	0.010848
	1703	Scanno	0.010475
	1703	Scanno2	0.007888
	1703	Scurcola	0.020361
	1703	SellaDiCorno	0.093354
	1703	Sulmona	0.009333
	1703	Terni	-0.134422
	1703	Trasacco	0.008912
	1703	TreMonti	0.006689
	1703	UmbraValley	0.057392
	1703	VelinoMagnola	0.012988
	1703	Vettore	-2.21934
	1703	VillettaBarrea	0.000858
1703 earthquake #2	1703	Alfedena	0.000843
	1703	Alvegnano	0.086901
	1703	Assergi	0.053882
	1703	Assergi2	0.28334
	1703	Assergi3	0.327324
	1703	Atri	0.026874
	1703	Barete	-0.09978
	1703	Barisciano	0.016789
	1703	BariscianoAntithetic	0.019469
	1703	Barrea	0.000599
	1703	Barrea2	0.000892
	1703	Bazzano	0.079358
	1703	Boiano	0.000284
	1703	Bussi	0.009785
	1703	CampoFelice	0.021791
	1703	CampoFelice2	0.027674
	1703	CampoFelice3	0.056583
	1703	CampoImperatore	0.042599
	1703	CampoImperatoreEast	0.009018
	1703	Cappucciata	0.011753
	1703	Carpino	0.000572
	1703	Carsoli	-0.008841
	1703	Casamaina	0.030304
	1703	Cascia	0.054572
	1703	Cassino	0.000585
	1703	Castelnuovo	0.015378
	1703	CinqueMiglia	0.001223
	1703	Collebrincioni	0.055243
	1703	CostaSanMartino	0.005723
	1703	FagnanoAlto	0.017272
	1703	Fiamignano	-0.037255
	1703	Fibreno	0.001312
	1703	Fontecchio	0.009794
	1703	Fucino	0.00573
	1703	Gallo	0.000326
	1703	GioiaVecchio	0.002398
	1703	GualdoTadino	0.000949
	1703	Gubbio	0.001018
	1703	Gubbio3	0.001915
	1703	Laga	-0.317393
	1703	LagoDellaMontagna	0.000963
	1703	LAquilaAntithetic	0.036874
	1703	Leonessa	0.062238
	1703	Liri	0.002709
	1703	Luco	0.005345
	1703	MaglianoDeiMarsi	0.015708
	1703	Maiella	0.00191
	1703	Martana	0.000114
	1703	Miranda	0.000542
	1703	MonteChristo	0.031424
	1703	Montereale	-3.9381
	1703	MtSanVicino	0.001341
	1703	MtLeScalette	0.003398
	1703	Norcia	0.041276
	1703	NorciaAntithetic	0.036263
	1703	Ocre	0.048032
	1703	Ocre2	0.047753
	1703	Paganica	0.052586
	1703	Palena	0.001183
	1703	Parasano	0.003267
	1703	Pescasseroli	0.001365
	1703	Pescasseroli2	0.001458
	1703	Pescocostanzo	0.001537
	1703	Pettino	0.16669
	1703	PoggioDiRoio	0.046518
	1703	Pozzilli	0.000361
	1703	Rieti	-0.05652
	1703	RietiSeg	0.017968
	1703	Roccapreturo1	0.009263
	1703	Roccapreturo2	0.006855
	1703	Roccapreturo3	0.010562
	1703	Rotella	0.001394
	1703	SanDemetrio	0.017282
	1703	SanSebastiano	0.003041
	1703	Scanno	0.002835
	1703	Scanno2	0.001864
	1703	Scurcola	0.000203
	1703	SellaDiCorno	-0.118797
	1703	Sulmona	0.003101
	1703	Terni	0.006469
	1703	Trasacco	0.003021
	1703	TreMonti	0.004018
	1703	UmbraValley	0.00431
	1703	VelinoMagnola	0.008448
	1703	Vettore	0.021498
	1703	VillettaBarrea	0.000772
1703 earthquake #3	1703	Alfedena	0.016802
	1703	Alvegnano	0.301292
	1703	Assergi	-0.561007
	1703	Assergi2	-0.163137
	1703	Assergi3	-1.40003
	1703	Atri	0.128604
	1703	Barete	-9.64012
	1703	Barisciano	0.515519
	1703	BariscianoAntithetic	0.857007
	1703	Barrea	0.014273
	1703	Barrea2	0.017431
	1703	Bazzano	-11.0532
	1703	Boiano	0.004845
	1703	Bussi	0.160589
	1703	CampoFelice	1.07176
	1703	CampoFelice2	1.02942
	1703	CampoFelice3	1.7634
	1703	CampoImperatore	-0.287209
	1703	CampoImperatoreEast	0.022899
	1703	Cappucciata	0.093421
	1703	Carpino	0.009108
	1703	Carsoli	-0.782396
	1703	Casamaina	1.51043
	1703	Cascia	0.213787
	1703	Cassino	0.010161
	1703	Castelnuovo	0.811252
	1703	CinqueMiglia	0.019013
	1703	Collebrincioni	7.79318
	1703	CostaSanMartino	0.03603
	1703	FagnanoAlto	0.883631
	1703	Fiamignano	-1.57887
	1703	Fibreno	0.02503
	1703	Fontecchio	0.414346
	1703	Fucino	0.153943
	1703	Gallo	0.005856
	1703	GioiaVecchio	0.056033
	1703	GualdoTadino	0.006537
	1703	Gubbio	0.008523
	1703	Gubbio3	0.014349
	1703	Laga	-1.03938
	1703	LagoDellaMontagna	0.017182
	1703	LAquilaAntithetic	3.53185
	1703	Leonessa	0.474252
	1703	Liri	0.020594
	1703	Luco	0.145322
	1703	MaglianoDeiMarsi	0.137296
	1703	Maiella	0.029008
	1703	Martana	0.025176
	1703	Miranda	0.008651
	1703	MonteChristo	-0.207855
	1703	Montereale	-1.64146
	1703	MtSanVicino	0.008538
	1703	MtLeScalette	0.024789
	1703	Norcia	0.128848
	1703	NorciaAntithetic	0.150959
	1703	Ocre	2.00077
	1703	Ocre2	1.58654
	1703	Paganica	-2.22585
	1703	Palena	0.02477
	1703	Parasano	0.079214
	1703	Pescasseroli	0.028293
	1703	Pescasseroli2	0.030573
	1703	Pescocostanzo	0.025488
	1703	Pettino	0.401635
	1703	PoggioDiRoio	2.44116
	1703	Pozzilli	0.00665
	1703	Rieti	0.06843
	1703	RietiSeg	0.154166
	1703	Roccapreturo1	0.307148
	1703	Roccapreturo2	0.199641
	1703	Roccapreturo3	0.33413
	1703	Rotella	0.02476
	1703	SanDemetrio	1.37159
	1703	SanSebastiano	0.059101
	1703	Scanno	0.054593
	1703	Scanno2	0.030511
	1703	Scurcola	-0.341554
	1703	SellaDiCorno	-3.67162
	1703	Sulmona	0.065193
	1703	Terni	0.065235
	1703	Trasacco	0.072326
	1703	TreMonti	0.057844
	1703	UmbraValley	0.028707
	1703	VelinoMagnola	0.25142
	1703	Vettore	0.07873
	1703	VillettaBarrea	0.017118
1706 earthquake	1706	Alfedena	0.382781
	1706	Alvegnano	0.011883
	1706	Assergi	-0.006217
	1706	Assergi2	-0.010541
	1706	Assergi3	0.011185
	1706	Atri	0.005248
	1706	Barete	0.02652
	1706	Barisciano	0.153329
	1706	BariscianoAntithetic	0.107738
	1706	Barrea	1.00883
	1706	Barrea2	0.547079
	1706	Bazzano	0.076663
	1706	Boiano	0.006553
	1706	Bussi	0.384406
	1706	CampoFelice	0.060049
	1706	CampoFelice2	0.04262
	1706	CampoFelice3	0.037858
	1706	CampoImperatore	0.020495
	1706	CampoImperatoreEast	0.044306
	1706	Cappucciata	0.163854
	1706	Carpino	0.077454
	1706	Carsoli	-0.042813
	1706	Casamaina	0.052318
	1706	Cascia	0.004112
	1706	Cassino	0.048712
	1706	Castelnuovo	0.0954
	1706	CinqueMiglia	1.09959
	1706	Collebrincioni	0.034626
	1706	CostaSanMartino	0.005068
	1706	FagnanoAlto	0.149708
	1706	Fiamignano	-0.008154
	1706	Fibreno	-0.112625
	1706	Fontecchio	0.127537
	1706	Fucino	-0.44662
	1706	Gallo	0.019865
	1706	GioiaVecchio	-0.72321
	1706	GualdoTadino	0.00217
	1706	Gubbio	0.001942
	1706	Gubbio3	0.004677
	1706	Laga	0.026968
	1706	LagoDellaMontagna	0.486384
	1706	LAquilaAntithetic	0.09685
	1706	Leonessa	0.004105
	1706	Liri	-0.290726
	1706	Luco	-0.342378
	1706	MaglianoDeiMarsi	-0.037867
	1706	Maiella	-22.1251
	1706	Martana	-0.004916
	1706	Miranda	0.07769
	1706	MonteChristo	0.014193
	1706	Montereale	0.027181
	1706	MtSanVicino	0.003564
	1706	MtLeScalette	0.005113
	1706	Norcia	0.011159
	1706	NorciaAntithetic	0.012112
	1706	Ocre	0.065475
	1706	Ocre2	0.060092
	1706	Paganica	0.067642
	1706	Palena	-0.848225
	1706	Parasano	-0.564608
	1706	Pescasseroli	-0.31029
	1706	Pescasseroli2	0.04642
	1706	Pescocostanzo	2.60333
	1706	Pettino	0.014342
	1706	PoggioDiRoio	0.052783
	1706	Pozzilli	0.04735
	1706	Rieti	-0.003237
	1706	RietiSeg	-0.000284
	1706	Roccapreturo1	0.228329
	1706	Roccapreturo2	0.320393
	1706	Roccapreturo3	0.321056
	1706	Rotella	2.47966
	1706	SanDemetrio	0.080855
	1706	SanSebastiano	-1.25489
	1706	Scanno	-1.45513
	1706	Scanno2	0.228597
	1706	Scurcola	-0.092793
	1706	SellaDiCorno	0.014285
	1706	Sulmona	-1.76262
	1706	Terni	0.003261
	1706	Trasacco	-0.556095
	1706	TreMonti	-0.049224
	1706	UmbraValley	0.003648
	1706	VelinoMagnola	0.053479
	1706	Vettore	0.011502
	1706	VillettaBarrea	0.297038
1730 earthquake	1730	Alfedena	0.00016
	1730	Alvegnano	0.087174
	1730	Assergi	-0.00014
	1730	Assergi2	-0.001782
	1730	Assergi3	0.001613
	1730	Atri	0.205608
	1730	Barete	0.003962
	1730	Barisciano	0.001695
	1730	BariscianoAntithetic	0.001356
	1730	Barrea	-2.9e-05
	1730	Barrea2	0.000176
	1730	Bazzano	0.003982
	1730	Boiano	5.1e-05
	1730	Bussi	0.001625
	1730	CampoFelice	0.00157
	1730	CampoFelice2	0.001425
	1730	CampoFelice3	0.002395
	1730	CampoImperatore	0.000664
	1730	CampoImperatoreEast	0.000198
	1730	Cappucciata	0.001737
	1730	Carpino	0.000175
	1730	Carsoli	0.001571
	1730	Casamaina	0.001046
	1730	Cascia	0.206464
	1730	Cassino	0.000154
	1730	Castelnuovo	0.000955
	1730	CinqueMiglia	0.000335
	1730	Collebrincioni	0.001628
	1730	CostaSanMartino	0.023439
	1730	FagnanoAlto	0.001546
	1730	Fiamignano	0.002538
	1730	Fibreno	0.000345
	1730	Fontecchio	0.000495
	1730	Fucino	0.000835
	1730	Gallo	6e-05
	1730	GioiaVecchio	0.000385
	1730	GualdoTadino	0.001749
	1730	Gubbio	0.001378
	1730	Gubbio3	0.00469
	1730	Laga	0.037992
	1730	LagoDellaMontagna	0.000244
	1730	LAquilaAntithetic	0.002732
	1730	Leonessa	-0.022566
	1730	Liri	0.000614
	1730	Luco	0.000862
	1730	MaglianoDeiMarsi	0.001652
	1730	Maiella	0.000487
	1730	Martana	-0.011706
	1730	Miranda	0.000153
	1730	MonteChristo	0.000185
	1730	Montereale	0.015709
	1730	MtSanVicino	0.002803
	1730	MtLeScalette	0.009802
	1730	Norcia	-1.13271
	1730	NorciaAntithetic	-5.35878
	1730	Ocre	0.001861
	1730	Ocre2	0.00206
	1730	Paganica	0.002503
	1730	Palena	0.000157
	1730	Parasano	0.000484
	1730	Pescasseroli	0.000253
	1730	Pescasseroli2	0.000263
	1730	Pescocostanzo	0.000406
	1730	Pettino	0.002467
	1730	PoggioDiRoio	0.002769
	1730	Pozzilli	7.4e-05
	1730	Rieti	0.00488
	1730	RietiSeg	0.002483
	1730	Roccapreturo1	0.000936
	1730	Roccapreturo2	0.000783
	1730	Roccapreturo3	0.001343
	1730	Rotella	0.000321
	1730	SanDemetrio	0.000903
	1730	SanSebastiano	0.000671
	1730	Scanno	0.000647
	1730	Scanno2	0.000494
	1730	Scurcola	0.00131
	1730	SellaDiCorno	0.006154
	1730	Sulmona	0.000548
	1730	Terni	-0.009397
	1730	Trasacco	0.000527
	1730	TreMonti	0.000465
	1730	UmbraValley	0.00243
	1730	VelinoMagnola	0.000741
	1730	Vettore	-0.165659
	1730	VillettaBarrea	2.4e-05
1741 earthquake	1741	Alfedena	0.000281
	1741	Alvegnano	0.005261
	1741	Assergi	0.001052
	1741	Assergi2	0.000958
	1741	Assergi3	0.001434
	1741	Atri	0.003323
	1741	Barete	0.001334
	1741	Barisciano	0.001143
	1741	BariscianoAntithetic	0.001102
	1741	Barrea	0.000106
	1741	Barrea2	0.000287
	1741	Bazzano	0.001773
	1741	Boiano	0.000134
	1741	Bussi	0.001069
	1741	CampoFelice	0.001061
	1741	CampoFelice2	0.000642
	1741	CampoFelice3	0.000594
	1741	CampoImperatore	0.001133
	1741	CampoImperatoreEast	0.000889
	1741	Cappucciata	0.001102
	1741	Carpino	0.000264
	1741	Carsoli	0.000602
	1741	Casamaina	0.000607
	1741	Cascia	0.001486
	1741	Cassino	0.000229
	1741	Castelnuovo	0.000983
	1741	CinqueMiglia	0.000397
	1741	Collebrincioni	0.001183
	1741	CostaSanMartino	0.004753
	1741	FagnanoAlto	0.001132
	1741	Fiamignano	0.000661
	1741	Fibreno	0.000413
	1741	Fontecchio	0.000778
	1741	Fucino	0.000713
	1741	Gallo	0.000136
	1741	GioiaVecchio	0.000467
	1741	GualdoTadino	-0.092017
	1741	Gubbio	-0.042038
	1741	Gubbio3	-0.109619
	1741	Laga	0.003732
	1741	LagoDellaMontagna	0.000337
	1741	LAquilaAntithetic	0.001451
	1741	Leonessa	4.3e-05
	1741	Liri	0.000461
	1741	Luco	0.000706
	1741	MaglianoDeiMarsi	0.000915
	1741	Maiella	0.000539
	1741	Martana	-0.003718
	1741	Miranda	0.000243
	1741	MonteChristo	0.00103
	1741	Montereale	0.002975
	1741	MtSanVicino	-4.61598
	1741	MtLeScalette	-0.029371
	1741	Norcia	0.008647
	1741	NorciaAntithetic	0.009441
	1741	Ocre	0.001092
	1741	Ocre2	0.001172
	1741	Paganica	0.001405
	1741	Palena	0.000326
	1741	Parasano	0.000551
	1741	Pescasseroli	0.000353
	1741	Pescasseroli2	0.000354
	1741	Pescocostanzo	0.000466
	1741	Pettino	0.000947
	1741	PoggioDiRoio	0.001501
	1741	Pozzilli	0.00015
	1741	Rieti	0.001305
	1741	RietiSeg	-0.00292
	1741	Roccapreturo1	0.000876
	1741	Roccapreturo2	0.000805
	1741	Roccapreturo3	0.001018
	1741	Rotella	0.000412
	1741	SanDemetrio	0.000981
	1741	SanSebastiano	0.000612
	1741	Scanno	0.000608
	1741	Scanno2	0.000509
	1741	Scurcola	0.000646
	1741	SellaDiCorno	0.001442
	1741	Sulmona	0.000584
	1741	Terni	-0.008674
	1741	Trasacco	0.000543
	1741	TreMonti	-9.2e-05
	1741	UmbraValley	-0.014073
	1741	VelinoMagnola	0.000405
	1741	Vettore	0.015097
	1741	VillettaBarrea	0.000138
1747 earthquake	1747	Alfedena	2.4e-05
	1747	Alvegnano	0.002112
	1747	Assergi	-0.000234
	1747	Assergi2	-0.000419
	1747	Assergi3	-4.7e-05
	1747	Atri	0.00173
	1747	Barete	0.000233
	1747	Barisciano	0.000228
	1747	BariscianoAntithetic	0.000143
	1747	Barrea	-8.7e-05
	1747	Barrea2	2.9e-05
	1747	Bazzano	0.000448
	1747	Boiano	-8e-06
	1747	Bussi	0.000246
	1747	CampoFelice	0.00019
	1747	CampoFelice2	-9e-06
	1747	CampoFelice3	5e-06
	1747	CampoImperatore	-6.9e-05
	1747	CampoImperatoreEast	-7.7e-05
	1747	Cappucciata	0.000223
	1747	Carpino	5.3e-05
	1747	Carsoli	0.000199
	1747	Casamaina	-8.7e-05
	1747	Cascia	-0.000136
	1747	Cassino	3.7e-05
	1747	Castelnuovo	6.2e-05
	1747	CinqueMiglia	7.9e-05
	1747	Collebrincioni	1.8e-05
	1747	CostaSanMartino	0.014389
	1747	FagnanoAlto	0.000202
	1747	Fiamignano	0.000309
	1747	Fibreno	0.000104
	1747	Fontecchio	-1e-06
	1747	Fucino	0.00015
	1747	Gallo	-4e-06
	1747	GioiaVecchio	6.3e-05
	1747	GualdoTadino	-0.079632
	1747	Gubbio	0.022682
	1747	Gubbio3	-0.385189
	1747	Laga	0.001092
	1747	LagoDellaMontagna	6.3e-05
	1747	LAquilaAntithetic	0.000339
	1747	Leonessa	0.000255
	1747	Liri	8.6e-05
	1747	Luco	0.000169
	1747	MaglianoDeiMarsi	0.000205
	1747	Maiella	8.4e-05
	1747	Martana	0.006025
	1747	Miranda	3.8e-05
	1747	MonteChristo	-0.0001
	1747	Montereale	0.000836
	1747	MtSanVicino	-0.019827
	1747	MtLeScalette	0.0356
	1747	Norcia	0.002727
	1747	NorciaAntithetic	0.003549
	1747	Ocre	0.000125
	1747	Ocre2	0.000168
	1747	Paganica	0.000272
	1747	Palena	1e-06
	1747	Parasano	7.5e-05
	1747	Pescasseroli	4e-05
	1747	Pescasseroli2	3.9e-05
	1747	Pescocostanzo	0.000101
	1747	Pettino	-8.3e-05
	1747	PoggioDiRoio	0.000358
	1747	Pozzilli	8e-06
	1747	Rieti	0.000711
	1747	RietiSeg	0.000906
	1747	Roccapreturo1	0.000107
	1747	Roccapreturo2	0.000101
	1747	Roccapreturo3	0.000211
	1747	Rotella	6.7e-05
	1747	SanDemetrio	5e-05
	1747	SanSebastiano	0.000151
	1747	Scanno	0.000152
	1747	Scanno2	0.000123
	1747	Scurcola	0.000162
	1747	SellaDiCorno	0.000428
	1747	Sulmona	8.6e-05
	1747	Terni	0.002104
	1747	Trasacco	0.000109
	1747	TreMonti	-0.00017
	1747	UmbraValley	0.020608
	1747	VelinoMagnola	-3.8e-05
	1747	Vettore	0.003021
	1747	VillettaBarrea	-7.2e-05
1751 earthquake	1751	Alfedena	0.000265
	1751	Alvegnano	0.007753
	1751	Assergi	0.000266
	1751	Assergi2	0.000382
	1751	Assergi3	0.001183
	1751	Atri	0.010526
	1751	Barete	0.001773
	1751	Barisciano	0.00124
	1751	BariscianoAntithetic	0.001032
	1751	Barrea	-3.8e-05
	1751	Barrea2	0.000287
	1751	Bazzano	0.002148
	1751	Boiano	9.1e-05
	1751	Bussi	0.001273
	1751	CampoFelice	0.001276
	1751	CampoFelice2	0.000858
	1751	CampoFelice3	0.001111
	1751	CampoImperatore	0.000566
	1751	CampoImperatoreEast	0.000349
	1751	Cappucciata	0.001168
	1751	Carpino	0.00031
	1751	Carsoli	0.00132
	1751	Casamaina	0.000655
	1751	Cascia	0.005134
	1751	Cassino	0.000276
	1751	Castelnuovo	0.00084
	1751	CinqueMiglia	0.000477
	1751	Collebrincioni	0.001015
	1751	CostaSanMartino	0.044172
	1751	FagnanoAlto	0.001221
	1751	Fiamignano	0.001893
	1751	Fibreno	0.000547
	1751	Fontecchio	0.000611
	1751	Fucino	0.000876
	1751	Gallo	0.000109
	1751	GioiaVecchio	0.000521
	1751	GualdoTadino	0.063659
	1751	Gubbio	0.29291
	1751	Gubbio3	-0.198313
	1751	Laga	0.004641
	1751	LagoDellaMontagna	0.000389
	1751	LAquilaAntithetic	0.001735
	1751	Leonessa	0.004183
	1751	Liri	0.000667
	1751	Luco	0.000956
	1751	MaglianoDeiMarsi	0.001241
	1751	Maiella	0.000612
	1751	Martana	0.018101
	1751	Miranda	0.000266
	1751	MonteChristo	0.000459
	1751	Montereale	0.003678
	1751	MtSanVicino	-0.316297
	1751	MtLeScalette	0.119166
	1751	Norcia	0.010498
	1751	NorciaAntithetic	0.013243
	1751	Ocre	0.00128
	1751	Ocre2	0.001384
	1751	Paganica	0.001551
	1751	Palena	0.000224
	1751	Parasano	0.0006
	1751	Pescasseroli	0.000371
	1751	Pescasseroli2	0.000389
	1751	Pescocostanzo	0.000549
	1751	Pettino	0.001052
	1751	PoggioDiRoio	0.001861
	1751	Pozzilli	0.000138
	1751	Rieti	0.003456
	1751	RietiSeg	0.003731
	1751	Roccapreturo1	0.000873
	1751	Roccapreturo2	0.000781
	1751	Roccapreturo3	0.00115
	1751	Rotella	0.000447
	1751	SanDemetrio	0.000856
	1751	SanSebastiano	0.00078
	1751	Scanno	0.000767
	1751	Scanno2	0.000649
	1751	Scurcola	0.001137
	1751	SellaDiCorno	0.00257
	1751	Sulmona	0.000593
	1751	Terni	0.002737
	1751	Trasacco	0.000668
	1751	TreMonti	0.000101
	1751	UmbraValley	0.052343
	1751	VelinoMagnola	0.000544
	1751	Vettore	0.015389
	1751	VillettaBarrea	2.6e-05
1805 earthquake	1805	Alfedena	0.101938
	1805	Alvegnano	0.001014
	1805	Assergi	0.001453
	1805	Assergi2	0.000685
	1805	Assergi3	0.001715
	1805	Atri	0.000982
	1805	Barete	0.002747
	1805	Barisciano	0.006074
	1805	BariscianoAntithetic	0.005399
	1805	Barrea	0.040259
	1805	Barrea2	0.119835
	1805	Bazzano	0.004548
	1805	Boiano	-35.8688
	1805	Bussi	0.007576
	1805	CampoFelice	0.005662
	1805	CampoFelice2	0.003839
	1805	CampoFelice3	0.003672
	1805	CampoImperatore	0.002691
	1805	CampoImperatoreEast	0.001569
	1805	Cappucciata	0.006371
	1805	Carpino	1.31355
	1805	Carsoli	0.00328
	1805	Casamaina	0.003794
	1805	Cascia	0.001159
	1805	Cassino	-0.044812
	1805	Castelnuovo	0.004466
	1805	CinqueMiglia	0.042092
	1805	Collebrincioni	0.003137
	1805	CostaSanMartino	0.000758
	1805	FagnanoAlto	0.006526
	1805	Fiamignano	0.002363
	1805	Fibreno	0.004154
	1805	Fontecchio	0.005573
	1805	Fucino	0.009169
	1805	Gallo	-1.44204
	1805	GioiaVecchio	0.021958
	1805	GualdoTadino	0.000205
	1805	Gubbio	0.000479
	1805	Gubbio3	0.000442
	1805	Laga	0.002012
	1805	LagoDellaMontagna	0.122381
	1805	LAquilaAntithetic	0.005139
	1805	Leonessa	0.001325
	1805	Liri	0.008137
	1805	Luco	0.006703
	1805	MaglianoDeiMarsi	0.00373
	1805	Maiella	0.013179
	1805	Martana	-0.000107
	1805	Miranda	1.45472
	1805	MonteChristo	0.00204
	1805	Montereale	0.002149
	1805	MtSanVicino	0.000472
	1805	MtLeScalette	0.000781
	1805	Norcia	0.001085
	1805	NorciaAntithetic	0.001116
	1805	Ocre	0.004872
	1805	Ocre2	0.004743
	1805	Paganica	0.004011
	1805	Palena	0.018996
	1805	Parasano	0.014967
	1805	Pescasseroli	0.035828
	1805	Pescasseroli2	0.038208
	1805	Pescocostanzo	0.048796
	1805	Pettino	0.002311
	1805	PoggioDiRoio	0.004448
	1805	Pozzilli	-0.437998
	1805	Rieti	0.000781
	1805	RietiSeg	0.00065
	1805	Roccapreturo1	0.006999
	1805	Roccapreturo2	0.008713
	1805	Roccapreturo3	0.00915
	1805	Rotella	0.043571
	1805	SanDemetrio	0.004607
	1805	SanSebastiano	0.007296
	1805	Scanno	0.015908
	1805	Scanno2	0.023401
	1805	Scurcola	0.004632
	1805	SellaDiCorno	0.002561
	1805	Sulmona	0.01319
	1805	Terni	0.001014
	1805	Trasacco	0.010604
	1805	TreMonti	-0.004575
	1805	UmbraValley	0.000543
	1805	VelinoMagnola	0.005617
	1805	Vettore	0.000987
	1805	VillettaBarrea	0.037989
1832 earthquake	1832	Alfedena	0.000525
	1832	Alvegnano	0.033922
	1832	Assergi	0.000925
	1832	Assergi2	-0.000295
	1832	Assergi3	0.002785
	1832	Atri	0.092272
	1832	Barete	0.00626
	1832	Barisciano	0.003208
	1832	BariscianoAntithetic	0.003033
	1832	Barrea	-0.000199
	1832	Barrea2	0.000564
	1832	Bazzano	0.00616
	1832	Boiano	0.000124
	1832	Bussi	0.002265
	1832	CampoFelice	0.00341
	1832	CampoFelice2	0.001549
	1832	CampoFelice3	0.002106
	1832	CampoImperatore	0.002061
	1832	CampoImperatoreEast	0.000615
	1832	Cappucciata	0.002627
	1832	Carpino	0.000543
	1832	Carsoli	0.003266
	1832	Casamaina	0.00094
	1832	Cascia	0.03897
	1832	Cassino	0.000482
	1832	Castelnuovo	0.002219
	1832	CinqueMiglia	0.000763
	1832	Collebrincioni	0.002652
	1832	CostaSanMartino	-0.919965
	1832	FagnanoAlto	0.003339
	1832	Fiamignano	0.005255
	1832	Fibreno	0.001067
	1832	Fontecchio	0.001695
	1832	Fucino	0.001993
	1832	Gallo	0.00018
	1832	GioiaVecchio	0.001115
	1832	GualdoTadino	0.053601
	1832	Gubbio	0.024263
	1832	Gubbio3	-0.004148
	1832	Laga	0.010354
	1832	LagoDellaMontagna	0.000743
	1832	LAquilaAntithetic	0.004607
	1832	Leonessa	0.012794
	1832	Liri	0.001369
	1832	Luco	0.002175
	1832	MaglianoDeiMarsi	0.003182
	1832	Maiella	0.00059
	1832	Martana	-0.300505
	1832	Miranda	0.000446
	1832	MonteChristo	0.001941
	1832	Montereale	0.013411
	1832	MtSanVicino	-0.023113
	1832	MtLeScalette	-0.318372
	1832	Norcia	-0.003456
	1832	NorciaAntithetic	-0.046572
	1832	Ocre	0.003582
	1832	Ocre2	0.003916
	1832	Paganica	0.004326
	1832	Palena	0.000558
	1832	Parasano	0.001297
	1832	Pescasseroli	0.00072
	1832	Pescasseroli2	0.00076
	1832	Pescocostanzo	0.001005
	1832	Pettino	0.00185
	1832	PoggioDiRoio	0.005548
	1832	Pozzilli	0.000244
	1832	Rieti	0.015366
	1832	RietiSeg	0.017118
	1832	Roccapreturo1	0.002099
	1832	Roccapreturo2	0.001965
	1832	Roccapreturo3	0.002862
	1832	Rotella	0.000822
	1832	SanDemetrio	0.002404
	1832	SanSebastiano	0.001534
	1832	Scanno	0.001543
	1832	Scanno2	0.001165
	1832	Scurcola	0.002666
	1832	SellaDiCorno	0.008713
	1832	Sulmona	0.001228
	1832	Terni	-0.015798
	1832	Trasacco	0.001429
	1832	TreMonti	-0.001394
	1832	UmbraValley	-3.91283
	1832	VelinoMagnola	0.000706
	1832	Vettore	-0.098164
	1832	VillettaBarrea	-8.8e-05
1859 earthquake	1859	Alfedena	0.000167
	1859	Alvegnano	0.015495
	1859	Assergi	0.001816
	1859	Assergi2	0.003612
	1859	Assergi3	0.00309
	1859	Atri	0.167969
	1859	Barete	0.00203
	1859	Barisciano	0.000933
	1859	BariscianoAntithetic	0.001084
	1859	Barrea	0.000118
	1859	Barrea2	0.000167
	1859	Bazzano	0.001754
	1859	Boiano	7e-05
	1859	Bussi	0.000677
	1859	CampoFelice	0.001075
	1859	CampoFelice2	0.000923
	1859	CampoFelice3	0.001088
	1859	CampoImperatore	0.001523
	1859	CampoImperatoreEast	0.00092
	1859	Cappucciata	0.000834
	1859	Carpino	0.000114
	1859	Carsoli	0.000247
	1859	Casamaina	0.001035
	1859	Cascia	0.097606
	1859	Cassino	0.000106
	1859	Castelnuovo	0.001036
	1859	CinqueMiglia	0.000172
	1859	Collebrincioni	0.001776
	1859	CostaSanMartino	0.076491
	1859	FagnanoAlto	0.001029
	1859	Fiamignano	5e-05
	1859	Fibreno	0.000196
	1859	Fontecchio	0.000903
	1859	Fucino	0.000491
	1859	Gallo	7.5e-05
	1859	GioiaVecchio	0.000316
	1859	GualdoTadino	0.0012
	1859	Gubbio	0.00211
	1859	Gubbio3	0.006056
	1859	Laga	0.00829
	1859	LagoDellaMontagna	0.000169
	1859	LAquilaAntithetic	0.001317
	1859	Leonessa	-0.011395
	1859	Liri	0.000289
	1859	Luco	0.000465
	1859	MaglianoDeiMarsi	0.000834
	1859	Maiella	0.000231
	1859	Martana	-0.005716
	1859	Miranda	0.000108
	1859	MonteChristo	0.00141
	1859	Montereale	0.004979
	1859	MtSanVicino	0.001682
	1859	MtLeScalette	0.023673
	1859	Norcia	-0.91383
	1859	NorciaAntithetic	0.013025
	1859	Ocre	0.001484
	1859	Ocre2	0.001502
	1859	Paganica	0.00146
	1859	Palena	0.000236
	1859	Parasano	0.00039
	1859	Pescasseroli	0.000213
	1859	Pescasseroli2	0.000218
	1859	Pescocostanzo	0.000223
	1859	Pettino	0.002236
	1859	PoggioDiRoio	0.001564
	1859	Pozzilli	8.1e-05
	1859	Rieti	-0.000444
	1859	RietiSeg	-0.006774
	1859	Roccapreturo1	0.000768
	1859	Roccapreturo2	0.000666
	1859	Roccapreturo3	0.000776
	1859	Rotella	0.000217
	1859	SanDemetrio	0.001143
	1859	SanSebastiano	0.000318
	1859	Scanno	0.000314
	1859	Scanno2	0.000232
	1859	Scurcola	0.000408
	1859	SellaDiCorno	0.001648
	1859	Sulmona	0.00037
	1859	Terni	-0.007988
	1859	Trasacco	0.000341
	1859	TreMonti	-6.9e-05
	1859	UmbraValley	0.010974
	1859	VelinoMagnola	0.000452
	1859	Vettore	-0.111355
	1859	VillettaBarrea	0.000129
1904 earthquake	1904	Alfedena	0.000643
	1904	Alvegnano	0.000759
	1904	Assergi	-0.016516
	1904	Assergi2	-0.014939
	1904	Assergi3	-0.011174
	1904	Atri	0.000259
	1904	Barete	0.001045
	1904	Barisciano	-0.031854
	1904	BariscianoAntithetic	-0.045968
	1904	Barrea	0.000413
	1904	Barrea2	0.000715
	1904	Bazzano	-0.018349
	1904	Boiano	0.000144
	1904	Bussi	-0.021758
	1904	CampoFelice	-0.182792
	1904	CampoFelice2	-0.124362
	1904	CampoFelice3	0.02
	1904	CampoImperatore	-0.016863
	1904	CampoImperatoreEast	-0.00674
	1904	Cappucciata	-0.016287
	1904	Carpino	0.000332
	1904	Carsoli	0.008407
	1904	Casamaina	-0.15136
	1904	Cascia	0.000191
	1904	Cassino	0.000395
	1904	Castelnuovo	-0.049374
	1904	CinqueMiglia	0.001051
	1904	Collebrincioni	-0.024677
	1904	CostaSanMartino	0.00017
	1904	FagnanoAlto	-0.090332
	1904	Fiamignano	0.007711
	1904	Fibreno	0.00127
	1904	Fontecchio	-0.069378
	1904	Fucino	-0.036129
	1904	Gallo	0.000181
	1904	GioiaVecchio	0.004335
	1904	GualdoTadino	4.5e-05
	1904	Gubbio	6.4e-05
	1904	Gubbio3	0.000103
	1904	Laga	0.000943
	1904	LagoDellaMontagna	0.000784
	1904	LAquilaAntithetic	-0.059558
	1904	Leonessa	0.000742
	1904	Liri	-0.011711
	1904	Luco	0.023544
	1904	MaglianoDeiMarsi	-1.17382
	1904	Maiella	-0.00103
	1904	Martana	8.3e-05
	1904	Miranda	0.000313
	1904	MonteChristo	-0.02728
	1904	Montereale	0.002099
	1904	MtSanVicino	5.9e-05
	1904	MtLeScalette	0.000157
	1904	Norcia	0.000448
	1904	NorciaAntithetic	0.000499
	1904	Ocre	-0.03337
	1904	Ocre2	-0.020401
	1904	Paganica	-0.018126
	1904	Palena	0.001165
	1904	Parasano	0.009803
	1904	Pescasseroli	0.00146
	1904	Pescasseroli2	0.001626
	1904	Pescocostanzo	0.00118
	1904	Pettino	-0.014746
	1904	PoggioDiRoio	-0.004377
	1904	Pozzilli	0.000214
	1904	Rieti	0.000624
	1904	RietiSeg	0.000663
	1904	Roccapreturo1	-0.050597
	1904	Roccapreturo2	-0.02128
	1904	Roccapreturo3	-0.057987
	1904	Rotella	0.00126
	1904	SanDemetrio	-0.074746
	1904	SanSebastiano	0.006162
	1904	Scanno	0.00248
	1904	Scanno2	0.0025
	1904	Scurcola	-0.026668
	1904	SellaDiCorno	0.005033
	1904	Sulmona	-0.000404
	1904	Terni	0.000463
	1904	Trasacco	0.011047
	1904	TreMonti	0.031875
	1904	UmbraValley	0.000152
	1904	VelinoMagnola	-0.623821
	1904	Vettore	0.000345
	1904	VillettaBarrea	0.000631
1915 earthquake	1915	Alfedena	0.306846
	1915	Alvegnano	0.04865
	1915	Assergi	-0.07623
	1915	Assergi2	0.069775
	1915	Assergi3	0.1268
	1915	Atri	0.034812
	1915	Barete	0.191606
	1915	Barisciano	0.074126
	1915	BariscianoAntithetic	-0.25145
	1915	Barrea	0.038144
	1915	Barrea2	0.344654
	1915	Bazzano	0.495069
	1915	Boiano	0.040484
	1915	Bussi	-1.19266
	1915	CampoFelice	1.35712
	1915	CampoFelice2	0.963894
	1915	CampoFelice3	0.529575
	1915	CampoImperatore	-0.20527
	1915	CampoImperatoreEast	-0.284742
	1915	Cappucciata	-0.988852
	1915	Carpino	0.132319
	1915	Carsoli	0.354101
	1915	Casamaina	0.990647
	1915	Cascia	0.043523
	1915	Cassino	0.159772
	1915	Castelnuovo	-0.733285
	1915	CinqueMiglia	0.764444
	1915	Collebrincioni	0.279154
	1915	CostaSanMartino	0.018988
	1915	FagnanoAlto	0.501168
	1915	Fiamignano	0.204006
	1915	Fibreno	0.859042
	1915	Fontecchio	-0.665165
	1915	Fucino	-21.8422
	1915	Gallo	0.052311
	1915	GioiaVecchio	9.18237
	1915	GualdoTadino	0.00593
	1915	Gubbio	0.00752
	1915	Gubbio3	0.010629
	1915	Laga	0.101765
	1915	LagoDellaMontagna	0.432731
	1915	LAquilaAntithetic	0.741017
	1915	Leonessa	0.061395
	1915	Liri	-2.52927
	1915	Luco	5.81284
	1915	MaglianoDeiMarsi	0.952417
	1915	Maiella	-2.15802
	1915	Martana	0.014208
	1915	Miranda	0.123215
	1915	MonteChristo	-0.357607
	1915	Montereale	0.119262
	1915	MtSanVicino	0.008611
	1915	MtLeScalette	0.015357
	1915	Norcia	0.036197
	1915	NorciaAntithetic	0.03966
	1915	Ocre	0.708277
	1915	Ocre2	0.65113
	1915	Paganica	0.507682
	1915	Palena	0.351027
	1915	Parasano	-51.3464
	1915	Pescasseroli	1.66148
	1915	Pescasseroli2	1.38068
	1915	Pescocostanzo	0.365873
	1915	Pettino	0.288089
	1915	PoggioDiRoio	0.591226
	1915	Pozzilli	0.070478
	1915	Rieti	0.055366
	1915	RietiSeg	0.034712
	1915	Roccapreturo1	-1.45055
	1915	Roccapreturo2	-4.13309
	1915	Roccapreturo3	-1.27507
	1915	Rotella	0.799365
	1915	SanDemetrio	-0.076934
	1915	SanSebastiano	-29.8339
	1915	Scanno	-10.0274
	1915	Scanno2	3.29888
	1915	Scurcola	0.269089
	1915	SellaDiCorno	0.15436
	1915	Sulmona	-4.46126
	1915	Terni	0.025729
	1915	Trasacco	-9.32758
	1915	TreMonti	11.1915
	1915	UmbraValley	0.016206
	1915	VelinoMagnola	4.91966
	1915	Vettore	0.030218
	1915	VillettaBarrea	0.314625
1933 earthquake	1933	Alfedena	0.02136
	1933	Alvegnano	0.00063
	1933	Assergi	-0.00105
	1933	Assergi2	-0.001116
	1933	Assergi3	0.000351
	1933	Atri	0.000257
	1933	Barete	0.001598
	1933	Barisciano	0.009265
	1933	BariscianoAntithetic	0.006206
	1933	Barrea	0.054883
	1933	Barrea2	0.027127
	1933	Bazzano	0.004529
	1933	Boiano	-0.000298
	1933	Bussi	0.023001
	1933	CampoFelice	0.003346
	1933	CampoFelice2	0.002512
	1933	CampoFelice3	0.002276
	1933	CampoImperatore	0.000579
	1933	CampoImperatoreEast	0.001878
	1933	Cappucciata	0.009052
[truncated: 926 more rows]

## Sheet: Cumulative CST faults with eqs
Cumulative CST on faults that rupture in the historical catalogue
Year	Fault name	Mean cumulative pre-stress (bars)	Maximum patch stress (bars)	Percentage of positively stressed elements		Number of faults since 1703 with positive mean cumulative CST
1349	CinqueMiglia	-0.109191	0.306062	36		23	faults		79.3103	%
1349	Fiamignano	0.014929	0.026097	100
1456	Sulmona	0.863157	18.3384	81
1456	Boiano	0.015518	6.6092	55		Number of faults since 1703 with mean cumulative CST > 0.1 bars
1456	Carpino	-3.98112	-3.40538	0		22	faults		95.6522	%
1461	Paganica	0.09669	3.68968	60
1599	Cascia	-0.183584	-0.00385	0
1599	Atri	-0.291124	-0.182148	0
1639	Laga	1.61211	26.9661	99
1639	Laga	1.81351	27.7408	57
1654	Fibreno	0.591969	0.967164	100
1654	Cassino	0.718462	15.2878	65
1703	Norcia	2.72448	38.4941	76
1703	Alvagnano	-0.051705	14.2466	52
1703	Montereale	0.21561	1.68634	68
1703	Barete	1.87528	43.3017	79
1703	Paganica	0.341742	8.15928	82
1706	Maiella	1.1125	31.8288	99
1706	Palena	-0.701118	-0.503288	0
1730	Norcia	0.364743	3.06772	99
1741	Mt San Vicino	1.70818	35.168	98
1747	Gualdo Tadino	2.86724	68.0728	100
1751	Gualdo Tadino	2.6271	68.9333	100
1805	Bojano	1.14861	21.1626	97
1832	UmbraValley	0.392804	1.20208	87
1859	Norcia	1.97224	14.1279	95
1904	Magliano dei Marsi	1.06238	32.3427	66
1915	Fucino	8.95209	122.373	99
1915	Parasano	0.464512	1.52272	80
1915	San Sebastiano	-0.393458	17.5034	16
1933	Maiella	-1.58336	19.025	13
1979	Mt Alvagnano	2.39633	28.4049	82
1984	Gubbio	1.52062	6.433	91
1984	Alfedena	0.003429	1.55612	44
1997	Mt Le Scalette	3.58508	55.8363	100
1997	Costa San Martino	-0.078332	1.16596	31
1997	Mt Le Scalette	3.8615	56.528	78
1997	Costa San Martino	1.86018	19.7737	88
2009	Paganica	2.51773	28.8166	99
2016	Laga	2.98328	66.1518	71
2016	Vettore	-0.23154	36.7454	50

## Sheet: Cumulative CST all faults
Mean cumulative stress on all faults before each earthquake in the historical catalogue
	Year	Fault name	Pre-stress (bars)			Year	Number of faults with positive mean cumulative pre-stress	Number of faults with 0 or negative pre-stress	Percentage of faults that are positively stressed
1349 earthquake #2 pre-stress	1349	Alfedena	-1.44544			1349	70	16	81.3953
	1349	Alvegnano	0.005248			1349	71	15	82.5581
	1349	Assergi	0.002764			1456	58	28	67.4419
	1349	Assergi2	0.003273			1456	62	24	72.093
	1349	Assergi3	0.00673			1461	64	22	74.4186
	1349	Atri	0.004149			1599	65	21	75.5814
	1349	Barete	0.011718			1639	64	22	74.4186
	1349	Barisciano	0.022414			1639	66	20	76.7442
	1349	BariscianoAntithetic	0.012654			1654	64	22	74.4186
	1349	Barrea	-1.70754			1703	64	22	74.4186
	1349	Barrea2	-2.10289			1703	63	23	73.2558
	1349	Bazzano	0.018513			1703	63	23	73.2558
	1349	Boiano	-0.345234			1706	62	24	72.093
	1349	Bussi	0.026194			1730	62	24	72.093
	1349	CampoFelice	0.026923			1741	62	24	72.093
	1349	CampoFelice2	0.020083			1747	62	24	72.093
	1349	CampoFelice3	0.017612			1751	63	23	73.2558
	1349	CampoImperatore	0.004172			1805	63	23	73.2558
	1349	CampoImperatoreEast	-0.000839			1832	65	21	75.5814
	1349	Cappucciata	0.007788			1859	64	22	74.4186
	1349	Carpino	-4.05604			1904	65	21	75.5814
	1349	Carsoli	0.017888			1915	65	21	75.5814
	1349	Casamaina	0.017651			1933	60	26	69.7674
	1349	Cascia	0.004543			1979	61	25	70.9302
	1349	Cassino	0			1984	62	24	72.093
	1349	Castelnuovo	0.00688			1984	62	24	72.093
	1349	CinqueMiglia	-0.109191			1997	61	25	70.9302
	1349	Collebrincioni	0.012056			1997	62	24	72.093
	1349	CostaSanMartino	0.002887			1997	62	24	72.093
	1349	FagnanoAlto	0.022545			2009	62	24	72.093
	1349	Fiamignano	0.013502			2016	61	25	70.9302
	1349	Fibreno	0.557814
	1349	Fontecchio	0.012183
	1349	Fucino	0.064231
	1349	Gallo	1.27519
	1349	GioiaVecchio	0.144019
	1349	GualdoTadino	0.001134
	1349	Gubbio	0.001524
	1349	Gubbio3	0.001876
	1349	Laga	0.008093
	1349	LagoDellaMontagna	-1.6931
	1349	LAquilaAntithetic	0.021375
	1349	Leonessa	0.006013
	1349	Liri	0.077456
	1349	Luco	0.054794
	1349	MaglianoDeiMarsi	0.022304
	1349	Maiella	0.042789
	1349	Martana	0.002301
	1349	Miranda	-2.63977
	1349	MonteChristo	0.000274
	1349	Montereale	0.009093
	1349	MtSanVicino	0.001605
	1349	MtLeScalette	0.002571
	1349	Norcia	0.004318
	1349	NorciaAntithetic	0.004694
	1349	Ocre	0.020696
	1349	Ocre2	0.020691
	1349	Paganica	0.017837
	1349	Palena	-0.364257
	1349	Parasano	0.083489
	1349	Pescasseroli	0.034752
	1349	Pescasseroli2	0.177424
	1349	Pescocostanzo	-0.242457
	1349	Pettino	0.010612
	1349	PoggioDiRoio	0.020326
	1349	Pozzilli	0
	1349	Rieti	0.005046
	1349	RietiSeg	0.003925
	1349	Roccapreturo1	0.018668
	1349	Roccapreturo2	0.020909
	1349	Roccapreturo3	0.02894
	1349	Rotella	-0.287407
	1349	SanDemetrio	0.011285
	1349	SanSebastiano	0.067986
	1349	Scanno	0.095144
	1349	Scanno2	0.148457
	1349	Scurcola	0.028695
	1349	SellaDiCorno	0.01159
	1349	Sulmona	-0.024399
	1349	Terni	0.004188
	1349	Trasacco	0.107917
	1349	TreMonti	0.001848
	1349	UmbraValley	0.002627
	1349	VelinoMagnola	0.035262
	1349	Vettore	0.003819
	1349	VillettaBarrea	-1.25486
1349 earthquake #3 pre-stress	1349	Alfedena	-1.29021
	1349	Alvegnano	0.006047
	1349	Assergi	0.00484
	1349	Assergi2	0.004463
	1349	Assergi3	0.008315
	1349	Atri	0.004649
	1349	Barete	0.013059
	1349	Barisciano	0.027709
	1349	BariscianoAntithetic	0.017496
	1349	Barrea	-1.043
	1349	Barrea2	-1.43355
	1349	Bazzano	0.02189
	1349	Boiano	-0.339065
	1349	Bussi	0.035504
	1349	CampoFelice	0.031614
	1349	CampoFelice2	0.02258
	1349	CampoFelice3	0.019662
	1349	CampoImperatore	0.007004
	1349	CampoImperatoreEast	0.001853
	1349	Cappucciata	0.013949
	1349	Carpino	-4.02682
	1349	Carsoli	0.019854
	1349	Casamaina	0.020216
	1349	Cascia	0.005051
	1349	Cassino	-0.013671
	1349	Castelnuovo	0.012197
	1349	CinqueMiglia	0
	1349	Collebrincioni	0.014333
	1349	CostaSanMartino	0.003232
	1349	FagnanoAlto	0.02829
	1349	Fiamignano	0.014929
	1349	Fibreno	0.41753
	1349	Fontecchio	0.017863
	1349	Fucino	0.08127
	1349	Gallo	1.2832
	1349	GioiaVecchio	0.207692
	1349	GualdoTadino	0.001278
	1349	Gubbio	0.001675
	1349	Gubbio3	0.002122
	1349	Laga	0.009305
	1349	LagoDellaMontagna	-1.06834
	1349	LAquilaAntithetic	0.025745
	1349	Leonessa	0.006553
	1349	Liri	0.071344
	1349	Luco	0.061818
	1349	MaglianoDeiMarsi	0.025856
	1349	Maiella	0.117504
	1349	Martana	0.002493
	1349	Miranda	-2.60819
	1349	MonteChristo	0.003152
	1349	Montereale	0.010473
	1349	MtSanVicino	0.001806
	1349	MtLeScalette	0.002865
	1349	Norcia	0.004913
	1349	NorciaAntithetic	0.005363
	1349	Ocre	0.023793
	1349	Ocre2	0.023832
	1349	Paganica	0.021126
	1349	Palena	-0.92375
	1349	Parasano	0.118568
	1349	Pescasseroli	-0.260873
	1349	Pescasseroli2	0.107995
	1349	Pescocostanzo	-2.34822
	1349	Pettino	0.012219
	1349	PoggioDiRoio	0.023796
	1349	Pozzilli	0.013939
	1349	Rieti	0.005697
	1349	RietiSeg	0.004181
	1349	Roccapreturo1	0.027344
	1349	Roccapreturo2	0.031679
	1349	Roccapreturo3	0.039295
	1349	Rotella	-2.58688
	1349	SanDemetrio	0.015844
	1349	SanSebastiano	0.099937
	1349	Scanno	0.172378
	1349	Scanno2	0.315083
	1349	Scurcola	0.031759
	1349	SellaDiCorno	0.013128
	1349	Sulmona	0.008992
	1349	Terni	0.004469
	1349	Trasacco	0.099662
	1349	TreMonti	-0.003701
	1349	UmbraValley	0.002942
	1349	VelinoMagnola	0.039625
	1349	Vettore	0.004364
	1349	VillettaBarrea	-2.01824
1456 earthquake #1 pre-stress	1456	Alfedena	-1.20472
	1456	Alvegnano	0.009744
	1456	Assergi	0.135915
	1456	Assergi2	-0.035352
	1456	Assergi3	-0.029354
	1456	Atri	-0.138135
	1456	Barete	0.338156
	1456	Barisciano	0.829812
	1456	BariscianoAntithetic	-0.0331
	1456	Barrea	-0.954861
	1456	Barrea2	-1.33662
	1456	Bazzano	-0.083564
	1456	Boiano	0.014763
	1456	Bussi	-0.007117
	1456	CampoFelice	0.218684
	1456	CampoFelice2	0.27615
	1456	CampoFelice3	0.515093
	1456	CampoImperatore	0.315197
	1456	CampoImperatoreEast	0.592176
	1456	Cappucciata	-0.047364
	1456	Carpino	-3.98292
	1456	Carsoli	0.371243
	1456	Casamaina	0.15159
	1456	Cascia	-0.108909
	1456	Cassino	0.309675
	1456	Castelnuovo	-0.061544
	1456	CinqueMiglia	0.028937
	1456	Collebrincioni	0.034679
	1456	CostaSanMartino	0.016888
	1456	FagnanoAlto	-0.018088
	1456	Fiamignano	1.86404
	1456	Fibreno	0.468438
	1456	Fontecchio	-0.016256
	1456	Fucino	1.81489
	1456	Gallo	1.3007
	1456	GioiaVecchio	0.429705
	1456	GualdoTadino	0.784025
	1456	Gubbio	0.197773
	1456	Gubbio3	0.072258
	1456	Laga	0.487116
	1456	LagoDellaMontagna	-0.959383
	1456	LAquilaAntithetic	-0.06945
	1456	Leonessa	0.06855
	1456	Liri	1.72592
	1456	Luco	0.045421
	1456	MaglianoDeiMarsi	0.341121
	1456	Maiella	0.382103
	1456	Martana	0.525118
	1456	Miranda	-2.57109
	1456	MonteChristo	-0.00324
	1456	Montereale	-0.161241
	1456	MtSanVicino	0.447787
	1456	MtLeScalette	0.576571
	1456	Norcia	0.728907
	1456	NorciaAntithetic	-0.008136
	1456	Ocre	0.171041
	1456	Ocre2	0.156526
	1456	Paganica	0.065761
	1456	Palena	-0.871263
	1456	Parasano	0.252411
	1456	Pescasseroli	0.565561
	1456	Pescasseroli2	0.282161
	1456	Pescocostanzo	-2.32323
	1456	Pettino	-0.026816
	1456	PoggioDiRoio	0.072294
	1456	Pozzilli	0.196289
	1456	Rieti	0.402991
	1456	RietiSeg	0.097131
	1456	Roccapreturo1	0.031645
	1456	Roccapreturo2	0.031268
	1456	Roccapreturo3	0.04303
	1456	Rotella	-2.55234
	1456	SanDemetrio	-0.073086
	1456	SanSebastiano	0.227181
	1456	Scanno	0.487466
	1456	Scanno2	0.420337
	1456	Scurcola	1.07353
	1456	SellaDiCorno	-0.099878
	1456	Sulmona	0.863157
	1456	Terni	0.060093
	1456	Trasacco	0.877289
	1456	TreMonti	0.08393
	1456	UmbraValley	0.044601
	1456	VelinoMagnola	0.252554
	1456	Vettore	0.283747
	1456	VillettaBarrea	-1.8958
1456 earthquake #2 pre-stress	1456	Alfedena	-1.19962
	1456	Alvegnano	0.010829
	1456	Assergi	0.142893
	1456	Assergi2	-0.031811
	1456	Assergi3	-0.02525
	1456	Atri	-0.137494
	1456	Barete	0.340865
	1456	Barisciano	0.866163
	1456	BariscianoAntithetic	-0.007254
	1456	Barrea	-0.948236
	1456	Barrea2	-1.33122
	1456	Bazzano	-0.074279
	1456	Boiano	0.015518
	1456	Bussi	0.185326
	1456	CampoFelice	0.234652
	1456	CampoFelice2	0.284623
	1456	CampoFelice3	0.520501
	1456	CampoImperatore	0.326281
	1456	CampoImperatoreEast	0.601058
	1456	Cappucciata	-0.010064
	1456	Carpino	-3.98112
	1456	Carsoli	0.369094
	1456	Casamaina	0.161194
	1456	Cascia	-0.108183
	1456	Cassino	0.310872
	1456	Castelnuovo	-0.021946
	1456	CinqueMiglia	0.038392
	1456	Collebrincioni	0.041232
	1456	CostaSanMartino	0.01726
	1456	FagnanoAlto	0.008343
	1456	Fiamignano	1.86518
	1456	Fibreno	0.470029
	1456	Fontecchio	0.013653
	1456	Fucino	1.76073
	1456	Gallo	1.30156
	1456	GioiaVecchio	0.435611
	1456	GualdoTadino	0.784152
	1456	Gubbio	0.197912
	1456	Gubbio3	0.072482
	1456	Laga	0.489114
	1456	LagoDellaMontagna	-0.954109
	1456	LAquilaAntithetic	-0.054016
	1456	Leonessa	0.069329
	1456	Liri	1.70592
	1456	Luco	0.002948
	1456	MaglianoDeiMarsi	0.341125
	1456	Maiella	0.376145
	1456	Martana	0.525272
	1456	Miranda	-2.5693
	1456	MonteChristo	0.011447
	1456	Montereale	-0.158832
	1456	MtSanVicino	0.447972
	1456	MtLeScalette	0.576864
	1456	Norcia	0.729655
	1456	NorciaAntithetic	-0.007315
	1456	Ocre	0.180273
	1456	Ocre2	0.165731
	1456	Paganica	0.077014
	1456	Palena	-0.854768
	1456	Parasano	0.216036
	1456	Pescasseroli	0.570559
	1456	Pescasseroli2	0.292187
	1456	Pescocostanzo	-2.30719
	1456	Pettino	-0.022913
	1456	PoggioDiRoio	0.082272
	1456	Pozzilli	0.197416
	1456	Rieti	0.403707
	1456	RietiSeg	0.097504
	1456	Roccapreturo1	0.096664
	1456	Roccapreturo2	0.184377
	1456	Roccapreturo3	0.101285
	1456	Rotella	-2.53808
	1456	SanDemetrio	-0.050675
	1456	SanSebastiano	0.127696
	1456	Scanno	0.397545
	1456	Scanno2	0.443101
	1456	Scurcola	1.06502
	1456	SellaDiCorno	-0.097444
	1456	Sulmona	1.15679
	1456	Terni	0.060446
	1456	Trasacco	0.844157
	1456	TreMonti	0.099477
	1456	UmbraValley	0.044918
	1456	VelinoMagnola	0.260249
	1456	Vettore	0.284388
	1456	VillettaBarrea	-1.89002
1461 earthquake pre-stress	1461	Alfedena	-0.778374
	1461	Alvegnano	0.014834
	1461	Assergi	0.155279
	1461	Assergi2	-0.02654
	1461	Assergi3	-0.01557
	1461	Atri	-0.139681
	1461	Barete	0.380857
	1461	Barisciano	0.928003
	1461	BariscianoAntithetic	0.011963
	1461	Barrea	-0.77297
	1461	Barrea2	-0.833063
	1461	Bazzano	-0.056984
	1461	Boiano	0.016515
	1461	Bussi	0.213955
	1461	CampoFelice	0.26342
	1461	CampoFelice2	0.307196
	1461	CampoFelice3	0.540887
	1461	CampoImperatore	0.351874
	1461	CampoImperatoreEast	0.635084
	1461	Cappucciata	0.01285
	1461	Carpino	0.002011
	1461	Carsoli	0.411176
	1461	Casamaina	0.178839
	1461	Cascia	-0.107277
	1461	Cassino	0.131275
	1461	Castelnuovo	-0.00766
	1461	CinqueMiglia	0.212603
	1461	Collebrincioni	0.055891
	1461	CostaSanMartino	0.020972
	1461	FagnanoAlto	0.031915
	1461	Fiamignano	1.92502
	1461	Fibreno	0.48952
	1461	Fontecchio	0.033585
	1461	Fucino	1.87821
	1461	Gallo	-4.42289
	1461	GioiaVecchio	0.534471
	1461	GualdoTadino	0.821531
	1461	Gubbio	0.208993
	1461	Gubbio3	0.077482
	1461	Laga	0.522243
	1461	LagoDellaMontagna	-0.444535
	1461	LAquilaAntithetic	-0.036855
	1461	Leonessa	0.080014
	1461	Liri	1.81546
	1461	Luco	0.028586
	1461	MaglianoDeiMarsi	0.366686
	1461	Maiella	0.442216
	1461	Martana	0.549331
	1461	Miranda	1.58007
	1461	MonteChristo	0.019533
	1461	Montereale	-0.153523
	1461	MtSanVicino	0.470717
	1461	MtLeScalette	0.606771
	1461	Norcia	0.768
	1461	NorciaAntithetic	-0.003384
	1461	Ocre	0.203431
	1461	Ocre2	0.188792
	1461	Paganica	0.09669
	1461	Palena	-0.776244
	1461	Parasano	0.282409
	1461	Pescasseroli	0.754619
	1461	Pescasseroli2	0.45541
	1461	Pescocostanzo	-2.1074
	1461	Pettino	-0.011022
	1461	PoggioDiRoio	0.103903
	1461	Pozzilli	-1.64527
	1461	Rieti	0.423116
	1461	RietiSeg	0.104428
	1461	Roccapreturo1	0.124558
	1461	Roccapreturo2	0.218996
	1461	Roccapreturo3	0.137869
	1461	Rotella	-2.35879
	1461	SanDemetrio	-0.036884
	1461	SanSebastiano	0.163392
	1461	Scanno	0.476646
	1461	Scanno2	0.543518
	1461	Scurcola	1.1318
	1461	SellaDiCorno	-0.071405
	1461	Sulmona	1.24995
	1461	Terni	0.066614
	1461	Trasacco	0.923234
	1461	TreMonti	0.085125
	1461	UmbraValley	0.048941
	1461	VelinoMagnola	0.291347
	1461	Vettore	0.301493
	1461	VillettaBarrea	-1.72861
1599 earthquake pre-stress	1599	Alfedena	-0.663923
	1599	Alvegnano	0.044062
	1599	Assergi	-0.996818
	1599	Assergi2	1.34386
	1599	Assergi3	1.11592
	1599	Atri	-0.291124
	1599	Barete	1.29914
	1599	Barisciano	1.49185
	1599	BariscianoAntithetic	-0.303955
	1599	Barrea	-0.657422
	1599	Barrea2	-0.703509
	1599	Bazzano	-14.9321
	1599	Boiano	0.474025
	1599	Bussi	0.156765
	1599	CampoFelice	1.56962
	1599	CampoFelice2	0.843768
	1599	CampoFelice3	1.33921
	1599	CampoImperatore	-0.303082
	1599	CampoImperatoreEast	1.17579
	1599	Cappucciata	-0.289169
	1599	Carpino	0.061681
	1599	Carsoli	1.0407
	1599	Casamaina	1.21367
	1599	Cascia	-0.183584
	1599	Cassino	0.550909
	1599	Castelnuovo	1.14967
	1599	CinqueMiglia	0.260284
	1599	Collebrincioni	-5.62687
	1599	CostaSanMartino	0.046193
	1599	FagnanoAlto	3.25335
	1599	Fiamignano	3.18024
	1599	Fibreno	0.563103
	1599	Fontecchio	1.08277
	1599	Fucino	4.16744
	1599	Gallo	-4.39915
	1599	GioiaVecchio	0.840996
	1599	GualdoTadino	1.83195
	1599	Gubbio	0.463653
	1599	Gubbio3	0.169462
	1599	Laga	1.3657
	1599	LagoDellaMontagna	-0.298234
	1599	LAquilaAntithetic	-6.58761
	1599	Leonessa	0.258857
	1599	Liri	3.91728
	1599	Luco	0.066811
	1599	MaglianoDeiMarsi	0.34233
	1599	Maiella	0.798955
	1599	Martana	1.2266
	1599	Miranda	1.63085
	1599	MonteChristo	-2.5861
	1599	Montereale	-0.051329
	1599	MtSanVicino	1.04857
	1599	MtLeScalette	1.35066
	1599	Norcia	1.72571
	1599	NorciaAntithetic	0.002351
	1599	Ocre	1.24982
	1599	Ocre2	0.49
	1599	Paganica	0.097108
	1599	Palena	-0.699696
	1599	Parasano	0.49336
	1599	Pescasseroli	1.82962
	1599	Pescasseroli2	0.689259
	1599	Pescocostanzo	-2.06133
	1599	Pettino	0.393996
	1599	PoggioDiRoio	1.03416
	1599	Pozzilli	-1.4087
	1599	Rieti	0.891633
	1599	RietiSeg	0.236258
	1599	Roccapreturo1	0.606856
	1599	Roccapreturo2	0.454111
	1599	Roccapreturo3	0.71314
	1599	Rotella	-2.30288
	1599	SanDemetrio	3.45369
	1599	SanSebastiano	0.369609
	1599	Scanno	0.921276
	1599	Scanno2	0.6977
	1599	Scurcola	2.32314
	1599	SellaDiCorno	0.341531
	1599	Sulmona	2.39735
	1599	Terni	0.132666
	1599	Trasacco	1.95096
	1599	TreMonti	0.294692
	1599	UmbraValley	0.104883
	1599	VelinoMagnola	0.645841
	1599	Vettore	0.679558
	1599	VillettaBarrea	-1.56711
1639 earthquake #1 pre-stress	1639	Alfedena	-0.632215
	1639	Alvegnano	0.497846
	1639	Assergi	-0.938185
	1639	Assergi2	1.37959
	1639	Assergi3	1.15158
	1639	Atri	-0.049175
	1639	Barete	1.543
	1639	Barisciano	1.79411
	1639	BariscianoAntithetic	-0.320262
	1639	Barrea	-0.624786
	1639	Barrea2	-0.667535
	1639	Bazzano	-14.9328
	1639	Boiano	0.606307
	1639	Bussi	0.14338
	1639	CampoFelice	1.62136
	1639	CampoFelice2	0.902986
	1639	CampoFelice3	1.38596
	1639	CampoImperatore	-0.179776
	1639	CampoImperatoreEast	1.39961
	1639	Cappucciata	-0.308492
	1639	Carpino	0.078069
	1639	Carsoli	1.27023
	1639	Casamaina	1.2354
	1639	Cascia	-0.030105
	1639	Cassino	0.67162
	1639	Castelnuovo	1.12322
	1639	CinqueMiglia	0.271133
	1639	Collebrincioni	-5.60367
	1639	CostaSanMartino	0.094936
	1639	FagnanoAlto	3.23548
	1639	Fiamignano	3.57797
	1639	Fibreno	0.581682
	1639	Fontecchio	1.06546
	1639	Fucino	4.8124
	1639	Gallo	-4.39267
	1639	GioiaVecchio	0.922661
	1639	GualdoTadino	2.12643
	1639	Gubbio	0.539387
	1639	Gubbio3	0.202302
	1639	Laga	1.61211
	1639	LagoDellaMontagna	-0.257671
	1639	LAquilaAntithetic	-6.61087
	1639	Leonessa	0.018729
	1639	Liri	4.5305
	1639	Luco	0.055995
	1639	MaglianoDeiMarsi	0.429217
	1639	Maiella	0.898296
	1639	Martana	1.4077
	1639	Miranda	1.64471
	1639	MonteChristo	-2.5824
	1639	Montereale	-0.049012
	1639	MtSanVicino	1.21621
	1639	MtLeScalette	1.58235
	1639	Norcia	1.83317
	1639	NorciaAntithetic	-3.31777
	1639	Ocre	1.28417
	1639	Ocre2	0.527885
	1639	Paganica	0.130954
	1639	Palena	-0.680294
	1639	Parasano	0.541775
	1639	Pescasseroli	2.13803
	1639	Pescasseroli2	0.753694
	1639	Pescocostanzo	-2.05202
	1639	Pettino	0.42315
	1639	PoggioDiRoio	1.07055
	1639	Pozzilli	-1.34062
	1639	Rieti	0.971303
	1639	RietiSeg	0.11563
	1639	Roccapreturo1	0.606524
	1639	Roccapreturo2	0.452094
	1639	Roccapreturo3	0.713526
	1639	Rotella	-2.2901
	1639	SanDemetrio	3.41947
	1639	SanSebastiano	0.416707
	1639	Scanno	1.03866
	1639	Scanno2	0.73698
	1639	Scurcola	2.70832
	1639	SellaDiCorno	0.470083
	1639	Sulmona	2.71634
	1639	Terni	0.125546
	1639	Trasacco	2.23972
	1639	TreMonti	0.321755
	1639	UmbraValley	0.14229
	1639	VelinoMagnola	0.714196
	1639	Vettore	0.679193
	1639	VillettaBarrea	-1.52176
1639 earthquake #2 pre-stress	1639	Alfedena	-0.631155
	1639	Alvegnano	0.22985
	1639	Assergi	-0.908259
	1639	Assergi2	1.52796
	1639	Assergi3	1.25343
	1639	Atri	0.038397
	1639	Barete	1.54005
	1639	Barisciano	1.80566
	1639	BariscianoAntithetic	-0.30676
	1639	Barrea	-0.624
	1639	Barrea2	-0.666448
	1639	Bazzano	-14.901
	1639	Boiano	0.606694
	1639	Bussi	0.151161
	1639	CampoFelice	1.63558
	1639	CampoFelice2	0.913097
	1639	CampoFelice3	1.39155
	1639	CampoImperatore	-0.157461
	1639	CampoImperatoreEast	1.40888
	1639	Cappucciata	-0.298699
	1639	Carpino	0.078767
	1639	Carsoli	1.26355
	1639	Casamaina	1.24872
	1639	Cascia	0.130895
	1639	Cassino	0.6723
	1639	Castelnuovo	1.13585
	1639	CinqueMiglia	0.272431
	1639	Collebrincioni	-5.57202
	1639	CostaSanMartino	0.111514
	1639	FagnanoAlto	3.24842
	1639	Fiamignano	3.55527
	1639	Fibreno	0.583111
	1639	Fontecchio	1.07613
	1639	Fucino	4.81729
	1639	Gallo	-4.39224
	1639	GioiaVecchio	0.925174
	1639	GualdoTadino	2.12859
	1639	Gubbio	0.541633
	1639	Gubbio3	0.20703
	1639	Laga	1.81351
	1639	LagoDellaMontagna	-0.256542
	1639	LAquilaAntithetic	-6.59095
	1639	Leonessa	-0.153473
	1639	Liri	4.53227
	1639	Luco	0.060372
	1639	MaglianoDeiMarsi	0.437611
	1639	Maiella	0.900351
	1639	Martana	1.39985
	1639	Miranda	1.64538
	1639	MonteChristo	-2.56391
	1639	Montereale	0.010578
	1639	MtSanVicino	1.21964
	1639	MtLeScalette	1.59126
	1639	Norcia	2.02206
	1639	NorciaAntithetic	-3.15684
	1639	Ocre	1.30641
	1639	Ocre2	0.550231
	1639	Paganica	0.155744
	1639	Palena	-0.678793
	1639	Parasano	0.545112
	1639	Pescasseroli	2.13956
	1639	Pescasseroli2	0.75529
	1639	Pescocostanzo	-2.05037
	1639	Pettino	0.466728
	1639	PoggioDiRoio	1.09739
	1639	Pozzilli	-1.34015
	1639	Rieti	0.883935
	1639	RietiSeg	0.109665
	1639	Roccapreturo1	0.614908
	1639	Roccapreturo2	0.458722
	1639	Roccapreturo3	0.721905
	1639	Rotella	-2.28854
	1639	SanDemetrio	3.43471
	1639	SanSebastiano	0.419608
	1639	Scanno	1.04136
	1639	Scanno2	0.73884
	1639	Scurcola	2.70775
	1639	SellaDiCorno	0.419529
	1639	Sulmona	2.71941
	1639	Terni	0.130102
	1639	Trasacco	2.24256
	1639	TreMonti	0.320975
	1639	UmbraValley	0.152305
	1639	VelinoMagnola	0.718113
	1639	Vettore	0.845238
	1639	VillettaBarrea	-1.52085
1654 earthquake pre-stress	1654	Alfedena	-0.617929
	1654	Alvegnano	-0.05212
	1654	Assergi	-0.844858
	1654	Assergi2	1.79624
	1654	Assergi3	1.43334
	1654	Atri	0.128922
	1654	Barete	1.61898
	1654	Barisciano	1.93534
	1654	BariscianoAntithetic	-0.294353
	1654	Barrea	-0.610734
	1654	Barrea2	-0.651575
	1654	Bazzano	-14.8544
	1654	Boiano	0.656788
	1654	Bussi	0.157576
	1654	CampoFelice	1.67555
	1654	CampoFelice2	0.951559
	1654	CampoFelice3	1.42072
	1654	CampoImperatore	-0.080496
	1654	CampoImperatoreEast	1.50495
	1654	Cappucciata	-0.291736
	1654	Carpino	0.085811
	1654	Carsoli	1.34073
	1654	Casamaina	1.27784
	1654	Cascia	0.316212
	1654	Cassino	0.718462
	1654	Castelnuovo	1.14306
	1654	CinqueMiglia	0.27828
	1654	Collebrincioni	-5.51623
	1654	CostaSanMartino	0.135055
	1654	FagnanoAlto	3.25964
	1654	Fiamignano	3.67259
	1654	Fibreno	0.591969
	1654	Fontecchio	1.08396
	1654	Fucino	5.06594
	1654	Gallo	-4.38927
	1654	GioiaVecchio	0.959127
	1654	GualdoTadino	2.24121
	1654	Gubbio	0.572101
	1654	Gubbio3	0.223102
	1654	Laga	1.82944
	1654	LagoDellaMontagna	-0.239875
	1654	LAquilaAntithetic	-6.57088
	1654	Leonessa	-0.311251
	1654	Liri	4.76486
	1654	Luco	0.062424
	1654	MaglianoDeiMarsi	0.482408
	1654	Maiella	0.940566
	1654	Martana	1.4624
	1654	Miranda	1.65144
	1654	MonteChristo	-2.53822
	1654	Montereale	-0.079901
	1654	MtSanVicino	1.28683
	1654	MtLeScalette	1.68331
	1654	Norcia	2.39046
	1654	NorciaAntithetic	-2.95968
	1654	Ocre	1.35309
	1654	Ocre2	0.598157
	1654	Paganica	0.205198
	1654	Palena	-0.669684
	1654	Parasano	0.567729
	1654	Pescasseroli	2.25723
	1654	Pescasseroli2	0.781559
	1654	Pescocostanzo	-2.04468
	1654	Pettino	0.550328
	1654	PoggioDiRoio	1.15074
	1654	Pozzilli	-1.31403
	1654	Rieti	0.806402
	1654	RietiSeg	0.118541
	1654	Roccapreturo1	0.626185
	1654	Roccapreturo2	0.466812
	1654	Roccapreturo3	0.733554
	1654	Rotella	-2.28169
	1654	SanDemetrio	3.44272
	1654	SanSebastiano	0.441283
	1654	Scanno	1.08909
	1654	Scanno2	0.756129
	1654	Scurcola	2.85171
	1654	SellaDiCorno	0.387199
	1654	Sulmona	2.84317
	1654	Terni	0.143438
	1654	Trasacco	2.3547
	1654	TreMonti	0.331886
	1654	UmbraValley	0.171161
	1654	VelinoMagnola	0.750097
	1654	Vettore	1.08138
	1654	VillettaBarrea	-1.50263
1703 earthquake #1 pre-stress	1703	Alfedena	-1.05231
	1703	Alvegnano	-0.051705
	1703	Assergi	-0.780225
	1703	Assergi2	1.82147
	1703	Assergi3	1.46215
	1703	Atri	0.069731
	1703	Barete	1.90562
	1703	Barisciano	2.30777
	1703	BariscianoAntithetic	-0.315586
	1703	Barrea	-0.9654
	1703	Barrea2	-1.25772
	1703	Bazzano	-14.8596
	1703	Boiano	0.798779
	1703	Bussi	0.145603
	1703	CampoFelice	1.74122
	1703	CampoFelice2	1.02666
	1703	CampoFelice3	1.48024
	1703	CampoImperatore	0.065267
	1703	CampoImperatoreEast	1.77611
	1703	Cappucciata	-0.316452
	1703	Carpino	-0.119778
	1703	Carsoli	1.62826
	1703	Casamaina	1.30588
	1703	Cascia	0.280473
	1703	Cassino	2.48818
	1703	Castelnuovo	1.10864
	1703	CinqueMiglia	0.214527
	1703	Collebrincioni	-5.49315
	1703	CostaSanMartino	0.14222
	1703	FagnanoAlto	3.23925
	1703	Fiamignano	4.16913
	1703	Fibreno	0.022073
	1703	Fontecchio	1.0628
	1703	Fucino	5.87345
	1703	Gallo	-4.32665
	1703	GioiaVecchio	1.09527
	1703	GualdoTadino	2.59969
	1703	Gubbio	0.662181
	1703	Gubbio3	0.255094
	1703	Laga	2.07679
	1703	LagoDellaMontagna	-0.81124
	1703	LAquilaAntithetic	-6.5999
	1703	Leonessa	-0.257398
	1703	Liri	5.54301
	1703	Luco	0.06412
	1703	MaglianoDeiMarsi	0.591333
	1703	Maiella	1.06643
	1703	Martana	1.70268
	1703	Miranda	1.47472
	1703	MonteChristo	-2.5394
	1703	Montereale	-0.110382
	1703	MtSanVicino	1.4915
	1703	MtLeScalette	1.94627
	1703	Norcia	2.72448
	1703	NorciaAntithetic	-2.96404
	1703	Ocre	1.39339
	1703	Ocre2	0.642555
	1703	Paganica	0.244392
	1703	Palena	-0.731641
	1703	Parasano	0.650239
	1703	Pescasseroli	2.60693
	1703	Pescasseroli2	0.75942
	1703	Pescocostanzo	-2.122
	1703	Pettino	0.578364
	1703	PoggioDiRoio	1.19248
	1703	Pozzilli	-1.11335
	1703	Rieti	0.966894
	1703	RietiSeg	0.161578
	1703	Roccapreturo1	0.628181
	1703	Roccapreturo2	0.467653
	1703	Roccapreturo3	0.738477
	1703	Rotella	-2.36775
	1703	SanDemetrio	3.39915
	1703	SanSebastiano	0.52017
	1703	Scanno	1.25378
	1703	Scanno2	0.822221
	1703	Scurcola	3.3308
	1703	SellaDiCorno	0.544228
	1703	Sulmona	3.22532
	1703	Terni	0.164831
	1703	Trasacco	2.74564
	1703	TreMonti	0.37273
	1703	UmbraValley	0.18974
	1703	VelinoMagnola	0.84328
	1703	Vettore	1.21103
	1703	VillettaBarrea	-1.82335
1703 earthquake #2 pre-stress	1703	Alfedena	-1.04941
	1703	Alvegnano	1.81368
	1703	Assergi	-0.772594
	1703	Assergi2	1.81635
	1703	Assergi3	1.50658
	1703	Atri	3.1252
	1703	Barete	1.97506
	1703	Barisciano	2.33691
	1703	BariscianoAntithetic	-0.290416
	1703	Barrea	-0.965338
	1703	Barrea2	-1.25459
	1703	Bazzano	-14.7905
	1703	Boiano	0.799749
	1703	Bussi	0.171939
	1703	CampoFelice	1.76952
	1703	CampoFelice2	1.05284
	1703	CampoFelice3	1.52336
	1703	CampoImperatore	0.08329
	1703	CampoImperatoreEast	1.78328
	1703	Cappucciata	-0.287511
	1703	Carpino	-0.116908
	1703	Carsoli	1.65096
	1703	Casamaina	1.32714
	1703	Cascia	-1.49005
	1703	Cassino	2.49074
	1703	Castelnuovo	1.12756
	1703	CinqueMiglia	0.219907
	1703	Collebrincioni	-5.45934
	1703	CostaSanMartino	0.63539
	1703	FagnanoAlto	3.26672
	1703	Fiamignano	4.20246
	1703	Fibreno	0.027693
	1703	Fontecchio	1.07422
	1703	Fucino	5.88757
	1703	Gallo	-4.32554
	1703	GioiaVecchio	1.10204
	1703	GualdoTadino	2.62622
	1703	Gubbio	0.686176
	1703	Gubbio3	0.33265
	1703	Laga	2.49877
	1703	LagoDellaMontagna	-0.807159
	1703	LAquilaAntithetic	-6.55291
	1703	Leonessa	-1.08997
	1703	Liri	5.55297
	1703	Luco	0.078482
	1703	MaglianoDeiMarsi	0.619607
	1703	Maiella	1.07416
	1703	Martana	1.5343
	1703	Miranda	1.47726
	1703	MonteChristo	-2.52908
	1703	Montereale	0.21561
	1703	MtSanVicino	1.53351
	1703	MtLeScalette	2.1353
	1703	Norcia	0
	1703	NorciaAntithetic	-29.2328
	1703	Ocre	1.42922
	1703	Ocre2	0.681345
	1703	Paganica	0.289156
	1703	Palena	-0.728473
	1703	Parasano	0.658769
	1703	Pescasseroli	2.61135
	1703	Pescasseroli2	0.764007
	1703	Pescocostanzo	-2.11541
	1703	Pettino	0.631338
	1703	PoggioDiRoio	1.24171
	1703	Pozzilli	-1.11201
	1703	Rieti	0.990912
	1703	RietiSeg	0.150821
	1703	Roccapreturo1	0.6452
	1703	Roccapreturo2	0.481875
	1703	Roccapreturo3	0.761405
	1703	Rotella	-2.36238
	1703	SanDemetrio	3.41795
	1703	SanSebastiano	0.531018
	1703	Scanno	1.26425
	1703	Scanno2	0.83011
	1703	Scurcola	3.35116
	1703	SellaDiCorno	0.637582
	1703	Sulmona	3.23465
	1703	Terni	0.030409
	1703	Trasacco	2.75455
	1703	TreMonti	0.379419
	1703	UmbraValley	0.247133
	1703	VelinoMagnola	0.856268
	1703	Vettore	-1.00831
	1703	VillettaBarrea	-1.82249
1703 earthquake #3 pre-stress	1703	Alfedena	-1.04857
	1703	Alvegnano	1.90058
	1703	Assergi	-0.718712
	1703	Assergi2	2.09969
	1703	Assergi3	1.83391
	1703	Atri	3.15207
	1703	Barete	1.87528
	1703	Barisciano	2.3537
	1703	BariscianoAntithetic	-0.270947
	1703	Barrea	-0.964739
	1703	Barrea2	-1.2537
	1703	Bazzano	-14.7111
	1703	Boiano	0.800033
	1703	Bussi	0.181724
	1703	CampoFelice	1.79131
	1703	CampoFelice2	1.08051
	1703	CampoFelice3	1.57994
	1703	CampoImperatore	0.125889
	1703	CampoImperatoreEast	1.7923
	1703	Cappucciata	-0.275758
	1703	Carpino	-0.116336
	1703	Carsoli	1.64212
	1703	Casamaina	1.35745
	1703	Cascia	-1.43547
	1703	Cassino	2.49132
	1703	Castelnuovo	1.14294
	1703	CinqueMiglia	0.221129
	1703	Collebrincioni	-5.40414
	1703	CostaSanMartino	0.641113
	1703	FagnanoAlto	3.28399
	1703	Fiamignano	4.16521
	1703	Fibreno	0.029004
	1703	Fontecchio	1.08401
	1703	Fucino	5.8933
	1703	Gallo	-4.32521
	1703	GioiaVecchio	1.10444
	1703	GualdoTadino	2.62717
	1703	Gubbio	0.687194
	1703	Gubbio3	0.334565
	1703	Laga	2.18137
	1703	LagoDellaMontagna	-0.806196
	1703	LAquilaAntithetic	-6.51603
	1703	Leonessa	-1.02773
	1703	Liri	5.55568
	1703	Luco	0.083827
	1703	MaglianoDeiMarsi	0.635315
	1703	Maiella	1.07607
	1703	Martana	1.53442
	1703	Miranda	1.4778
	1703	MonteChristo	-2.49766
	1703	Montereale	0
	1703	MtSanVicino	1.53485
	1703	MtLeScalette	2.13869
	1703	Norcia	0.041276
	1703	NorciaAntithetic	-29.1965
	1703	Ocre	1.47725
	1703	Ocre2	0.729099
	1703	Paganica	0.341742
	1703	Palena	-0.72729
	1703	Parasano	0.662036
	1703	Pescasseroli	2.61272
	1703	Pescasseroli2	0.765464
	1703	Pescocostanzo	-2.11387
	1703	Pettino	0.798029
	1703	PoggioDiRoio	1.28823
	1703	Pozzilli	-1.11164
	1703	Rieti	0.934392
	1703	RietiSeg	0.168789
	1703	Roccapreturo1	0.654463
	1703	Roccapreturo2	0.48873
	1703	Roccapreturo3	0.771967
	1703	Rotella	-2.36098
	1703	SanDemetrio	3.43523
	1703	SanSebastiano	0.534059
	1703	Scanno	1.26709
	1703	Scanno2	0.831974
	1703	Scurcola	3.35136
	1703	SellaDiCorno	0.518785
	1703	Sulmona	3.23775
	1703	Terni	0.036879
	1703	Trasacco	2.75758
	1703	TreMonti	0.383437
	1703	UmbraValley	0.251443
	1703	VelinoMagnola	0.864716
	1703	Vettore	-0.986812
	1703	VillettaBarrea	-1.82172
1706 earthquake pre-stress	1706	Alfedena	-1.02943
	1706	Alvegnano	2.20181
	1706	Assergi	-1.27586
	1706	Assergi2	1.938
	1706	Assergi3	0.435509
	1706	Atri	3.27699
	1706	Barete	0.017371
	1706	Barisciano	2.89165
	1706	BariscianoAntithetic	0.584532
	1706	Barrea	-0.948036
	1706	Barrea2	-1.23361
	1706	Bazzano	-25.765
	1706	Boiano	0.814787
	1706	Bussi	0.341169
	1706	CampoFelice	2.86665
	1706	CampoFelice2	2.11419
	1706	CampoFelice3	3.3467
	1706	CampoImperatore	-0.15251
	1706	CampoImperatoreEast	1.83177
	1706	Cappucciata	-0.183983
	1706	Carpino	-0.106022
	1706	Carsoli	0.87704
	1706	Casamaina	2.86927
	1706	Cascia	-1.22394
	1706	Cassino	2.51052
	1706	Castelnuovo	1.95192
	1706	CinqueMiglia	0.240925
	1706	Collebrincioni	-8.04976
	1706	CostaSanMartino	0.677539
	1706	FagnanoAlto	4.16599
	1706	Fiamignano	2.61653
	1706	Fibreno	0.055385
	1706	Fontecchio	1.49681
	1706	Fucino	6.0955
	1706	Gallo	-4.31888
	1706	GioiaVecchio	1.16652
	1706	GualdoTadino	2.65563
	1706	Gubbio	0.701211
	1706	Gubbio3	0.350844
	1706	Laga	1.15701
	1706	LagoDellaMontagna	-0.786007
	1706	LAquilaAntithetic	-2.98631
	1706	Leonessa	-0.550268
	1706	Liri	5.62222
	1706	Luco	0.228231
	1706	MaglianoDeiMarsi	0.778909
	1706	Maiella	1.1125
	1706	Martana	1.57426
	1706	Miranda	1.48747
	1706	MonteChristo	-2.70565
	1706	Montereale	-1.64347
	1706	MtSanVicino	1.5559
	1706	MtLeScalette	2.17955
	1706	Norcia	0.190508
	1706	NorciaAntithetic	-29.0459
	1706	Ocre	3.48015
	1706	Ocre2	2.31803
	1706	Paganica	1.74002
	1706	Palena	-0.701118
	1706	Parasano	0.744791
	1706	Pescasseroli	2.6641
	1706	Pescasseroli2	0.800825
	1706	Pescocostanzo	-2.08773
	1706	Pettino	1.20119
	1706	PoggioDiRoio	3.73162
	1706	Pozzilli	-1.0999
	1706	Rieti	1.01256
	1706	RietiSeg	0.325533
	1706	Roccapreturo1	0.961389
	1706	Roccapreturo2	0.688051
	1706	Roccapreturo3	1.10592
	1706	Rotella	-2.33531
	1706	SanDemetrio	4.80393
	1706	SanSebastiano	0.596626
	1706	Scanno	1.33042
	1706	Scanno2	0.865386
	1706	Scurcola	3.03866
	1706	SellaDiCorno	-3.14339
	1706	Sulmona	3.32679
	1706	Terni	0.103371
	1706	Trasacco	2.85148
	1706	TreMonti	0.443451
	1706	UmbraValley	0.281246
	1706	VelinoMagnola	1.1212
	1706	Vettore	-0.900204
	1706	VillettaBarrea	-1.80122
1730 earthquake pre-stress	1730	Alfedena	-0.627899
	1730	Alvegnano	2.21322
	1730	Assergi	-1.25124
	1730	Assergi2	1.93906
	1730	Assergi3	0.459744
	1730	Atri	3.25273
	1730	Barete	0.18286
	1730	Barisciano	3.22443
	1730	BariscianoAntithetic	0.680044
	1730	Barrea	0.080232
	1730	Barrea2	-0.665223
	1730	Bazzano	-25.6931
	1730	Boiano	0.900613
	1730	Bussi	0.716415
	1730	CampoFelice	2.95533
	1730	CampoFelice2	2.1908
	1730	CampoFelice3	3.41144
	1730	CampoImperatore	-0.061537
	1730	CampoImperatoreEast	2.00863
	1730	Cappucciata	-0.033297
	1730	Carpino	-0.018915
	1730	Carsoli	0.972736
	1730	Casamaina	2.93275
	1730	Cascia	-1.23789
	1730	Cassino	2.6315
	1730	Castelnuovo	2.02916
	1730	CinqueMiglia	1.34677
	1730	Collebrincioni	-8.0057
	1730	CostaSanMartino	0.68577
	1730	FagnanoAlto	4.30268
	1730	Fiamignano	2.84991
	1730	Fibreno	-0.046428
	1730	Fontecchio	1.61199
	1730	Fucino	6.03492
	1730	Gallo	-4.29523
	1730	GioiaVecchio	0.491746
	1730	GualdoTadino	2.83324
	1730	Gubbio	0.747104
	1730	Gubbio3	0.370957
	1730	Laga	1.30413
	1730	LagoDellaMontagna	-0.27557
	1730	LAquilaAntithetic	-2.90645
	1730	Leonessa	-0.520507
	1730	Liri	5.69906
	1730	Luco	-0.121499
	1730	MaglianoDeiMarsi	0.791426
	1730	Maiella	0.059338
	1730	Martana	1.6867
	1730	Miranda	1.57331
	1730	MonteChristo	-2.69258
	1730	Montereale	-1.63234
	1730	MtSanVicino	1.65952
	1730	MtLeScalette	2.31316
	1730	Norcia	0.364743
	1730	NorciaAntithetic	-29.0365
	1730	Ocre	3.56272
	1730	Ocre2	2.39724
	1730	Paganica	1.82455
	1730	Palena	0.01122
	1730	Parasano	0.208518
	1730	Pescasseroli	2.53849
	1730	Pescasseroli2	0.885546
	1730	Pescocostanzo	0.520826
	1730	Pettino	1.22774
	1730	PoggioDiRoio	3.80226
	1730	Pozzilli	-1.01183
	1730	Rieti	1.08726
	1730	RietiSeg	0.345876
	1730	Roccapreturo1	1.18794
	1730	Roccapreturo2	1.00588
	1730	Roccapreturo3	1.42559
	1730	Rotella	0.151669
	1730	SanDemetrio	4.86163
	1730	SanSebastiano	-0.630537
	1730	Scanno	-0.054817
	1730	Scanno2	1.11719
	1730	Scurcola	3.17672
	1730	SellaDiCorno	-3.0536
	1730	Sulmona	1.75492
	1730	Terni	0.116686
	1730	Trasacco	2.46802
	1730	TreMonti	0.41158
	1730	UmbraValley	0.293668
	1730	VelinoMagnola	1.21521
	1730	Vettore	-0.82567
	1730	VillettaBarrea	-1.47712
1741 earthquake pre-stress	1741	Alfedena	-0.619147
	1741	Alvegnano	2.30018
	1741	Assergi	-1.23724
	1741	Assergi2	1.9426
	1741	Assergi3	0.467338
	1741	Atri	3.44481
	1741	Barete	0.250516
	1741	Barisciano	3.30837
	1741	BariscianoAntithetic	0.675797
	1741	Barrea	0.089113
	1741	Barrea2	-0.655281
	1741	Bazzano	-25.6914
	1741	Boiano	0.936998
	1741	Bussi	0.713841
	1741	CampoFelice	2.97002
	1741	CampoFelice2	2.2078
	1741	CampoFelice3	3.42616
	1741	CampoImperatore	-0.02857
	1741	CampoImperatoreEast	2.06958
	1741	Cappucciata	-0.037596
	1741	Carpino	-0.014316
	1741	Carsoli	1.03779
	1741	Casamaina	2.93891
	1741	Cascia	-1.03971
	1741	Cassino	2.66477
	1741	Castelnuovo	2.0218
	1741	CinqueMiglia	1.34998
	1741	Collebrincioni	-7.99969
	1741	CostaSanMartino	0.710658
	1741	FagnanoAlto	4.29826
	1741	Fiamignano	2.96314
	1741	Fibreno	-0.041129
	1741	Fontecchio	1.60681
	1741	Fucino	6.21268
	1741	Gallo	-4.29344
	1741	GioiaVecchio	0.514329
	1741	GualdoTadino	2.9154
	1741	Gubbio	0.768626
	1741	Gubbio3	0.382722
	1741	Laga	1.39719
	1741	LagoDellaMontagna	-0.2643
	1741	LAquilaAntithetic	-2.91151
	1741	Leonessa	-0.531314
	1741	Liri	5.86814
	1741	Luco	-0.124007
	1741	MaglianoDeiMarsi	0.816171
	1741	Maiella	0.087021
	1741	Martana	1.72878
	1741	Miranda	1.5772
	1741	MonteChristo	-2.69291
	1741	Montereale	-1.62399
	1741	MtSanVicino	1.70818
	1741	MtLeScalette	2.38186
	1741	Norcia	1.15095
	1741	NorciaAntithetic	-34.3965
	1741	Ocre	3.57241
	1741	Ocre2	2.40806
	1741	Paganica	1.83479
	1741	Palena	0.016519
	1741	Parasano	0.221989
	1741	Pescasseroli	2.6234
	1741	Pescasseroli2	0.903363
	1741	Pescocostanzo	0.523627
	1741	Pettino	1.2358
	1741	PoggioDiRoio	3.81321
	1741	Pozzilli	-0.993084
	1741	Rieti	1.12786
	1741	RietiSeg	0.357813
	1741	Roccapreturo1	1.18806
	1741	Roccapreturo2	1.0055
	1741	Roccapreturo3	1.42629
	1741	Rotella	0.155344
	1741	SanDemetrio	4.85193
	1741	SanSebastiano	-0.617159
	1741	Scanno	-0.022133
	1741	Scanno2	1.12832
	1741	Scurcola	3.28383
	1741	SellaDiCorno	-3.01283
	1741	Sulmona	1.8429
	1741	Terni	0.111897
	1741	Trasacco	2.54768
	1741	TreMonti	0.419999
	1741	UmbraValley	0.300118
	1741	VelinoMagnola	1.23452
	1741	Vettore	-0.962439
	1741	VillettaBarrea	-1.4647
1747 earthquake pre-stress	1747	Alfedena	-0.614179
	1747	Alvegnano	2.30532
	1747	Assergi	-1.22847
	1747	Assergi2	1.94646
	1747	Assergi3	0.472035
	1747	Atri	3.44076
	1747	Barete	0.286592
	1747	Barisciano	3.35437
	1747	BariscianoAntithetic	0.673843
	1747	Barrea	0.094079
	1747	Barrea2	-0.649668
	1747	Bazzano	-25.6908
	1747	Boiano	0.95695
	1747	Bussi	0.71262
	1747	CampoFelice	2.97824
	1747	CampoFelice2	2.21694
	1747	CampoFelice3	3.43347
	1747	CampoImperatore	-0.009818
	1747	CampoImperatoreEast	2.1036
	1747	Cappucciata	-0.039786
	1747	Carpino	-0.011638
	1747	Carsoli	1.07302
	1747	Casamaina	2.94231
	1747	Cascia	-1.04274
	1747	Cassino	2.68307
	1747	Castelnuovo	2.01824
	1747	CinqueMiglia	1.35194
	1747	Collebrincioni	-7.99612
	1747	CostaSanMartino	0.716202
	1747	FagnanoAlto	4.29613
	1747	Fiamignano	3.02419
	1747	Fibreno	-0.038012
	1747	Fontecchio	1.6045
	1747	Fucino	6.30991
	1747	Gallo	-4.29235
	1747	GioiaVecchio	0.526904
	1747	GualdoTadino	2.86724
	1747	Gubbio	0.737576
	1747	Gubbio3	0.276962
	1747	Laga	1.43097
	1747	LagoDellaMontagna	-0.25795
	1747	LAquilaAntithetic	-2.91431
	1747	Leonessa	-0.524857
	1747	Liri	5.96049
	1747	Luco	-0.125139
	1747	MaglianoDeiMarsi	0.829682
	1747	Maiella	0.102395
	1747	Martana	1.7544
	1747	Miranda	1.57948
	1747	MonteChristo	-2.69216
	1747	Montereale	-1.62503
	1747	MtSanVicino	0.025014
	1747	MtLeScalette	2.38462
	1747	Norcia	1.20037
	1747	NorciaAntithetic	-34.3878
	1747	Ocre	3.57777
	1747	Ocre2	2.41401
	1747	Paganica	1.84042
	1747	Palena	0.01965
	1747	Parasano	0.229624
	1747	Pescasseroli	2.66992
	1747	Pescasseroli2	0.913292
	1747	Pescocostanzo	0.525399
	1747	Pettino	1.23979
	1747	PoggioDiRoio	3.81918
	1747	Pozzilli	-0.982752
	1747	Rieti	1.14865
	1747	RietiSeg	0.36005
	1747	Roccapreturo1	1.18849
	1747	Roccapreturo2	1.00566
	1747	Roccapreturo3	1.42696
	1747	Rotella	0.157586
	1747	SanDemetrio	4.84712
	1747	SanSebastiano	-0.609615
	1747	Scanno	-0.00405
	1747	Scanno2	1.13463
	1747	Scurcola	3.34219
	1747	SellaDiCorno	-2.99252
	1747	Sulmona	1.89117
	1747	Terni	0.105736
	1747	Trasacco	2.59138
	1747	TreMonti	0.424246
	1747	UmbraValley	0.288238
	1747	VelinoMagnola	1.24506
	1747	Vettore	-0.931584
	1747	VillettaBarrea	-1.45779
1751 earthquake pre-stress	1751	Alfedena	-0.611031
	1751	Alvegnano	2.30735
	1751	Assergi	-1.22357
	1751	Assergi2	1.94797
	1751	Assergi3	0.474162
	1751	Atri	3.43757
	1751	Barete	0.309987
	1751	Barisciano	3.38451
	1751	BariscianoAntithetic	0.671948
	1751	Barrea	0.097233
	1751	Barrea2	-0.646088
	1751	Bazzano	-25.6912
	1751	Boiano	0.970154
	1751	Bussi	0.71134
	1751	CampoFelice	2.9832
	1751	CampoFelice2	2.2226
	1751	CampoFelice3	3.43796
	1751	CampoImperatore	0.001859
	1751	CampoImperatoreEast	2.12562
	1751	Cappucciata	-0.041758
	1751	Carpino	-0.009976
	1751	Carsoli	1.0963
	1751	Casamaina	2.94408
	1751	Cascia	-1.04589
	1751	Cassino	2.69515
	1751	Castelnuovo	2.01527
	1751	CinqueMiglia	1.35306
	1751	Collebrincioni	-7.99451
	1751	CostaSanMartino	0.731118
	1751	FagnanoAlto	4.29417
	1751	Fiamignano	3.06475
	1751	Fibreno	-0.036107
	1751	Fontecchio	1.60244
	1751	Fucino	6.37439
	1751	Gallo	-4.29173
	1751	GioiaVecchio	0.535039
	1751	GualdoTadino	2.6271
	1751	Gubbio	0.767583
	1751	Gubbio3	-0.105654
	1751	Laga	1.45208
	1751	LagoDellaMontagna	-0.253877
	1751	LAquilaAntithetic	-2.9168
	1751	Leonessa	-0.520326
	1751	Liri	6.02184
	1751	Luco	-0.126195
	1751	MaglianoDeiMarsi	0.838283
	1751	Maiella	0.112368
	1751	Martana	1.77998
	1751	Miranda	1.58088
	1751	MonteChristo	-2.69245
	1751	Montereale	-1.62687
	1751	MtSanVicino	0.021863
	1751	MtLeScalette	2.44163
	1751	Norcia	1.23027
	1751	NorciaAntithetic	-34.3847
	1751	Ocre	3.58075
	1751	Ocre2	2.41736
	1751	Paganica	1.8435
	1751	Palena	0.02152
	1751	Parasano	0.234422
	1751	Pescasseroli	2.70074
	1751	Pescasseroli2	0.919715
	1751	Pescocostanzo	0.52637
	1751	Pettino	1.24175
	1751	PoggioDiRoio	3.82251
	1751	Pozzilli	-0.975955
	1751	Rieti	1.16235
	1751	RietiSeg	0.364394
	1751	Roccapreturo1	1.1883
	1751	Roccapreturo2	1.00534
	1751	Roccapreturo3	1.42694
	1751	Rotella	0.158872
	1751	SanDemetrio	4.84331
	1751	SanSebastiano	-0.604844
	1751	Scanno	0.007751
	1751	Scanno2	1.13862
	1751	Scurcola	3.38083
	1751	SellaDiCorno	-2.9795
	1751	Sulmona	1.92305
	1751	Terni	0.109516
	1751	Trasacco	2.62026
	1751	TreMonti	0.426968
	1751	UmbraValley	0.310309
	1751	VelinoMagnola	1.25177
	1751	Vettore	-0.918057
	1751	VillettaBarrea	-1.45335
1805 earthquake pre-stress	1805	Alfedena	-0.568588
	1805	Alvegnano	2.31404
	1805	Assergi	-1.1539
	1805	Assergi2	1.97446
	1805	Assergi3	0.504707
	1805	Atri	3.38171
	1805	Barete	0.62444
	1805	Barisciano	3.78951
	1805	BariscianoAntithetic	0.645473
	1805	Barrea	0.140938
	1805	Barrea2	-0.597861
	1805	Bazzano	-25.6999
	1805	Boiano	1.14861
	1805	Bussi	0.692004
	1805	CampoFelice	3.04888
	1805	CampoFelice2	2.29993
	1805	CampoFelice3	3.49956
	1805	CampoImperatore	0.161001
	1805	CampoImperatoreEast	2.42421
	1805	Cappucciata	-0.070217
	1805	Carpino	0.012053
	1805	Carsoli	1.40927
	1805	Casamaina	2.96984
	1805	Cascia	-1.08139
	1805	Cassino	2.85803
	1805	Castelnuovo	1.97526
	1805	CinqueMiglia	1.36763
	1805	Collebrincioni	-7.97195
	1805	CostaSanMartino	0.782406
	1805	FagnanoAlto	4.26609
	1805	Fiamignano	3.61009
	1805	Fibreno	-0.011234
	1805	Fontecchio	1.57523
	1805	Fucino	7.24385
	1805	Gallo	-4.2831
	1805	GioiaVecchio	0.644531
	1805	GualdoTadino	1.56613
	1805	Gubbio	1.15938
	1805	Gubbio3	-0.269235
	1805	Laga	1.72707
	1805	LagoDellaMontagna	-0.199367
	1805	LAquilaAntithetic	-2.9533
	1805	Leonessa	-0.458417
	1805	Liri	6.84953
	1805	Luco	-0.14178
	1805	MaglianoDeiMarsi	0.952888
	1805	Maiella	0.24649
	1805	Martana	2.06212
	1805	Miranda	1.59949
	1805	MonteChristo	-2.69452
	1805	Montereale	-1.65931
	1805	MtSanVicino	-0.069308
	1805	MtLeScalette	2.84993
	1805	Norcia	1.60769
	1805	NorciaAntithetic	-34.3775
	1805	Ocre	3.62048
	1805	Ocre2	2.46176
	1805	Paganica	1.88305
	1805	Palena	0.046988
	1805	Parasano	0.298775
	1805	Pescasseroli	3.11667
	1805	Pescasseroli2	1.00628
	1805	Pescocostanzo	0.538675
	1805	Pettino	1.27026
	1805	PoggioDiRoio	3.86455
	1805	Pozzilli	-0.884178
	1805	Rieti	1.34115
	1805	RietiSeg	0.414535
	1805	Roccapreturo1	1.18518
	1805	Roccapreturo2	1.00036
	1805	Roccapreturo3	1.42496
	1805	Rotella	0.175786
	1805	SanDemetrio	4.79207
	1805	SanSebastiano	-0.541683
	1805	Scanno	0.165792
	1805	Scanno2	1.19148
	1805	Scurcola	3.90137
	1805	SellaDiCorno	-2.80703
	1805	Sulmona	2.35283
	1805	Terni	0.134875
	1805	Trasacco	3.00936
	1805	TreMonti	0.466115
	1805	UmbraValley	0.382391
	1805	VelinoMagnola	1.3435
	1805	Vettore	-0.760845
	1805	VillettaBarrea	-1.39244
1832 earthquake pre-stress	1832	Alfedena	-0.445561
	1832	Alvegnano	2.31452
	1832	Assergi	-1.11774
	1832	Assergi2	1.9882
	1832	Assergi3	0.521103
	1832	Atri	3.3495
	1832	Barete	0.783526
	1832	Barisciano	3.99747
	1832	BariscianoAntithetic	0.637119
	1832	Barrea	0.203069
	1832	Barrea2	-0.454056
	1832	Bazzano	-25.7008
	1832	Boiano	0.089183
	1832	Bussi	0.689275
	1832	CampoFelice	3.08675
	1832	CampoFelice2	2.34201
	1832	CampoFelice3	3.53347
	1832	CampoImperatore	0.24298
	1832	CampoImperatoreEast	2.5749
	1832	Cappucciata	-0.078661
	1832	Carpino	1.33646
	1832	Carsoli	1.56837
	1832	Casamaina	2.98619
	1832	Cascia	-1.10056
	1832	Cassino	2.89452
	1832	Castelnuovo	1.95931
	1832	CinqueMiglia	1.41677
	1832	Collebrincioni	-7.95805
	1832	CostaSanMartino	0.786722
	1832	FagnanoAlto	4.25797
	1832	Fiamignano	3.88417
	1832	Fibreno	0.005082
	1832	Fontecchio	1.5669
	1832	Fucino	7.68731
	1832	Gallo	-5.72088
	1832	GioiaVecchio	0.720975
	1832	GualdoTadino	1.76371
	1832	Gubbio	1.20931
	1832	Gubbio3	-0.251427
	1832	Laga	1.86426
	1832	LagoDellaMontagna	-0.049925
	1832	LAquilaAntithetic	-2.96728
	1832	Leonessa	-0.428229
	1832	Liri	7.27118
	1832	Luco	-0.143348
	1832	MaglianoDeiMarsi	1.0133
	1832	Maiella	0.326424
	1832	Martana	2.19404
	1832	Miranda	3.06338
	1832	MonteChristo	-2.69375
	1832	Montereale	-1.67522
	1832	MtSanVicino	0.043727
	1832	MtLeScalette	2.99528
	1832	Norcia	1.79224
	1832	NorciaAntithetic	-34.3795
	1832	Ocre	3.64458
	1832	Ocre2	2.48801
	1832	Paganica	1.90606
	1832	Palena	0.078606
	1832	Parasano	0.345619
	1832	Pescasseroli	3.36027
	1832	Pescasseroli2	1.08757
	1832	Pescocostanzo	0.593348
	1832	Pettino	1.2863
	1832	PoggioDiRoio	3.88908
	1832	Pozzilli	-1.27636
	1832	Rieti	1.4296
	1832	RietiSeg	0.43839
	1832	Roccapreturo1	1.19017
	1832	Roccapreturo2	1.00619
	1832	Roccapreturo3	1.43254
	1832	Rotella	0.227591
	1832	SanDemetrio	4.77064
	1832	SanSebastiano	-0.503196
	1832	Scanno	0.260337
	1832	Scanno2	1.24099
	1832	Scurcola	4.1657
	1832	SellaDiCorno	-2.71952
	1832	Sulmona	2.58062
	1832	Terni	0.147201
	1832	Trasacco	3.21418
	1832	TreMonti	0.481062
	1832	UmbraValley	0.392804
	1832	VelinoMagnola	1.3947
	1832	Vettore	-0.688947
	1832	VillettaBarrea	-1.32401
1859 earthquake pre-stress	1859	Alfedena	-0.423946
	1859	Alvegnano	2.34791
	1859	Assergi	-1.08212
	1859	Assergi2	2.00096
	1859	Assergi3	0.53857
	1859	Atri	3.40858
	1859	Barete	0.946126
	1859	Barisciano	4.20256
	1859	BariscianoAntithetic	0.626398
	1859	Barrea	0.224742
	1859	Barrea2	-0.429522
	1859	Bazzano	-25.7001
	1859	Boiano	0.17849
	1859	Bussi	0.681235
	1859	CampoFelice	3.12236
	1859	CampoFelice2	2.3818
	1859	CampoFelice3	3.56582
	1859	CampoImperatore	0.324328
	1859	CampoImperatoreEast	2.72463
	1859	Cappucciata	-0.090848
	1859	Carpino	1.34786
	1859	Carsoli	1.72746
	1859	Casamaina	2.99969
	1859	Cascia	-1.08191
	1859	Cassino	2.9763
	1859	Castelnuovo	1.9411
	1859	CinqueMiglia	1.42458
	1859	Collebrincioni	-7.94464
	1859	CostaSanMartino	-0.129684
	1859	FagnanoAlto	4.24665
	1859	Fiamignano	4.16114
	1859	Fibreno	0.018311
	1859	Fontecchio	1.55468
	1859	Fucino	8.1236
	1859	Gallo	-5.71645
	1859	GioiaVecchio	0.776577
	1859	GualdoTadino	2.01467
	1859	Gubbio	1.28301
	1859	Gubbio3	-0.238209
	1859	Laga	2.00979
	1859	LagoDellaMontagna	-0.022121
	1859	LAquilaAntithetic	-2.98179
	1859	Leonessa	-0.386572
	1859	Liri	7.68605
	1859	Luco	-0.149444
	1859	MaglianoDeiMarsi	1.07316
	1859	Maiella	0.393769
	1859	Martana	2.02556
	1859	Miranda	3.073
	1859	MonteChristo	-2.69307
	1859	Montereale	-1.67986
	1859	MtSanVicino	0.133177
	1859	MtLeScalette	2.82147
	1859	Norcia	1.97224
	1859	NorciaAntithetic	-34.4291
	1859	Ocre	3.66738
	1859	Ocre2	2.51344
	1859	Paganica	1.92939
	1859	Palena	0.091787
	1859	Parasano	0.378792
	1859	Pescasseroli	3.56877
	1859	Pescasseroli2	1.13142
	1859	Pescocostanzo	0.60023
	1859	Pettino	1.30188
	1859	PoggioDiRoio	3.91471
	1859	Pozzilli	-1.23029
	1859	Rieti	1.53264
	1859	RietiSeg	0.478713
	1859	Roccapreturo1	1.19027
	1859	Roccapreturo2	1.00528
	1859	Roccapreturo3	1.43384
	1859	Rotella	0.236646
	1859	SanDemetrio	4.74699
	1859	SanSebastiano	-0.470472
	1859	Scanno	0.340517
	1859	Scanno2	1.26826
	1859	Scurcola	4.42807
	1859	SellaDiCorno	-2.62586
	1859	Sulmona	2.79644
	1859	Terni	0.142714
	1859	Trasacco	3.40983
	1859	TreMonti	0.499191
	1859	UmbraValley	0.00987
	1859	VelinoMagnola	1.441
	1859	Vettore	-0.716199
	1859	VillettaBarrea	-1.29365
1904 earthquake pre-stress	1904	Alfedena	-0.388155
	1904	Alvegnano	2.34778
	1904	Assergi	-1.0408
	1904	Assergi2	2.00777
	1904	Assergi3	0.551864
	1904	Atri	3.35352
	1904	Barete	1.20774
	1904	Barisciano	4.50717
	1904	BariscianoAntithetic	0.557507
	1904	Barrea	0.261608
	1904	Barrea2	-0.388856
	1904	Bazzano	-25.7276
	1904	Boiano	0.327271
	1904	Bussi	0.642303
	1904	CampoFelice	2.99325
	1904	CampoFelice2	2.32117
	1904	CampoFelice3	3.63623
	1904	CampoImperatore	0.439611
	1904	CampoImperatoreEast	2.96643
	1904	Cappucciata	-0.131825
	1904	Carpino	1.36629
	1904	Carsoli	1.99557
	1904	Casamaina	2.86925
	1904	Cascia	-1.11558
	1904	Cassino	3.1122
	1904	Castelnuovo	1.85768
	1904	CinqueMiglia	1.43737
	1904	Collebrincioni	-7.92491
	1904	CostaSanMartino	-0.123584
	1904	FagnanoAlto	4.13191
	1904	Fiamignano	4.62172
	1904	Fibreno	0.039853
	1904	Fontecchio	1.46212
	1904	Fucino	8.81128
	1904	Gallo	-5.70917
	1904	GioiaVecchio	0.871722
	1904	GualdoTadino	2.34367
	1904	Gubbio	1.36549
	1904	Gubbio3	-0.209163
	1904	Laga	2.23602
	1904	LagoDellaMontagna	0.023763
	1904	LAquilaAntithetic	-3.07322
	1904	Leonessa	-0.337724
	1904	Liri	8.36353
	1904	Luco	-0.139685
	1904	MaglianoDeiMarsi	1.06238
	1904	Maiella	0.503998
	1904	Martana	2.24567
	1904	Miranda	3.0886
	1904	MonteChristo	-2.72246
	1904	Montereale	-1.70786
	1904	MtSanVicino	0.320841
	1904	MtLeScalette	3.06257
	1904	Norcia	2.27845
	1904	NorciaAntithetic	-34.4337
	1904	Ocre	3.66606
	1904	Ocre2	2.52888
	1904	Paganica	1.94293
	1904	Palena	0.113988
	1904	Parasano	0.441723
	1904	Pescasseroli	3.91652
	1904	Pescasseroli2	1.20486
	1904	Pescocostanzo	0.611206
	1904	Pettino	1.31002
	1904	PoggioDiRoio	3.94381
	1904	Pozzilli	-1.15371
	1904	Rieti	1.67939
	1904	RietiSeg	0.518051
	1904	Roccapreturo1	1.13634
	1904	Roccapreturo2	0.979201
	1904	Roccapreturo3	1.37324
	1904	Rotella	0.251628
	1904	SanDemetrio	4.62884
	1904	SanSebastiano	-0.412327
	1904	Scanno	0.474057
	1904	Scanno2	1.31428
	1904	Scurcola	4.83424
	1904	SellaDiCorno	-2.47925
	1904	Sulmona	3.1537
	1904	Terni	0.162029
	1904	Trasacco	3.74457
	1904	TreMonti	0.563603
	1904	UmbraValley	0.026471
	1904	VelinoMagnola	0.893163
	1904	Vettore	-0.597668
	1904	VillettaBarrea	-1.24228
1915 earthquake pre-stress	1915	Alfedena	-0.37892
	1915	Alvegnano	2.34832
	1915	Assergi	-1.04318
	1915	Assergi2	1.99815
	1915	Assergi3	0.546671
	1915	Atri	3.34025
	1915	Barete	1.27248
	1915	Barisciano	4.55756
	1915	BariscianoAntithetic	0.505936
	1915	Barrea	0.270932
	1915	Barrea2	-0.378376
	1915	Bazzano	-25.7481
	1915	Boiano	0.363749
	1915	Bussi	0.616348
	1915	CampoFelice	2.82358
	1915	CampoFelice2	2.21239
	1915	CampoFelice3	3.66855
	1915	CampoImperatore	0.45505
	1915	CampoImperatoreEast	3.02044
	1915	Cappucciata	-0.154147
	1915	Carpino	1.37105
	1915	Carsoli	2.06746
	1915	Casamaina	2.72301
	1915	Cascia	-1.12367
	1915	Cassino	3.14572
	1915	Castelnuovo	1.79999
	1915	CinqueMiglia	1.44129
	1915	Collebrincioni	-7.97181
	1915	CostaSanMartino	-0.121964
	1915	FagnanoAlto	4.03561
	1915	Fiamignano	4.74013
	1915	Fibreno	0.046078
	1915	Fontecchio	1.38708
	1915	Fucino	8.95209
	1915	Gallo	-5.70725
	1915	GioiaVecchio	0.898255
	1915	GualdoTadino	2.42412
	1915	Gubbio	1.38569
	1915	Gubbio3	-0.201985
	1915	Laga	2.29204
	1915	LagoDellaMontagna	0.035572
	1915	LAquilaAntithetic	-3.14057
	1915	Leonessa	-0.325223
	1915	Liri	8.52028
	1915	Luco	-0.11951
	1915	MaglianoDeiMarsi	1.37228
	1915	Maiella	0.530165
	1915	Martana	2.29954
	1915	Miranda	3.09265
	1915	MonteChristo	-2.75026
	1915	Montereale	-1.71312
	1915	MtSanVicino	0.36676
	1915	MtLeScalette	3.12162
	1915	Norcia	2.35365
	1915	NorciaAntithetic	-34.4345
	1915	Ocre	3.64052
	1915	Ocre2	2.51724
	1915	Paganica	1.93254
	1915	Palena	0.120296
	1915	Parasano	0.464512
	1915	Pescasseroli	4.00263
	1915	Pescasseroli2	1.22404
	1915	Pescocostanzo	0.614781
	1915	Pettino	1.30087
	1915	PoggioDiRoio	3.94762
	1915	Pozzilli	-1.13483
	1915	Rieti	1.71573
	1915	RietiSeg	0.528169
	1915	Roccapreturo1	1.08493
	1915	Roccapreturo2	0.956748
	1915	Roccapreturo3	1.31462
	1915	Rotella	0.256242
	1915	SanDemetrio	4.54348
	1915	SanSebastiano	-0.393458
	1915	Scanno	0.508574
	1915	Scanno2	1.32741
	1915	Scurcola	4.91338
	1915	SellaDiCorno	-2.43961
	1915	Sulmona	3.24072
	1915	Terni	0.167101
	1915	Trasacco	3.83474
	1915	TreMonti	0.603432
	1915	UmbraValley	0.030644
	1915	VelinoMagnola	0.287916
	1915	Vettore	-0.568434
	1915	VillettaBarrea	-1.22925
1933 earthquake pre-stress	1933	Alfedena	-0.058014
	1933	Alvegnano	2.39661
	1933	Assergi	-1.09628
	1933	Assergi2	2.07663
	1933	Assergi3	0.683259
	1933	Atri	3.35293
	1933	Barete	1.56831
	1933	Barisciano	4.76628
	1933	BariscianoAntithetic	0.245317
	1933	Barrea	0.323656
	1933	Barrea2	-0.017742
	1933	Bazzano	-25.2567
	1933	Boiano	0.463688
	1933	Bussi	-0.583181
	1933	CampoFelice	4.20216
	1933	CampoFelice2	3.20178
	1933	CampoFelice3	4.21828
	1933	CampoImperatore	0.302639
	1933	CampoImperatoreEast	2.83511
	1933	Cappucciata	-1.15288
	1933	Carpino	1.51061
	1933	Carsoli	2.52545
	1933	Casamaina	3.72202
	1933	Cascia	-1.0937
	1933	Cassino	3.35969
	1933	Castelnuovo	1.05309
	1933	CinqueMiglia	2.21043
	1933	Collebrincioni	-7.68599
	1933	CostaSanMartino	-0.100604
	1933	FagnanoAlto	4.52701
	1933	Fiamignano	5.12529
	1933	Fibreno	0.913229
	1933	Fontecchio	0.712639
	1933	Fucino	6.75055
	1933	Gallo	-5.6521
	1933	GioiaVecchio	10.1169
	1933	GualdoTadino	2.56163
	1933	Gubbio	1.42618
	1933	Gubbio3	-0.179779
	1933	Laga	2.48392
	1933	LagoDellaMontagna	0.486343
	1933	LAquilaAntithetic	-2.41229
	1933	Leonessa	-0.244586
	1933	Liri	6.26669
	1933	Luco	5.68781
	1933	MaglianoDeiMarsi	2.36249
	1933	Maiella	-1.58336
	1933	Martana	2.40177
	1933	Miranda	3.22198
	1933	MonteChristo	-3.10871
	1933	Montereale	-1.6059
	1933	MtSanVicino	0.450412
	1933	MtLeScalette	3.23336
	1933	Norcia	2.51215
	1933	NorciaAntithetic	-34.3968
	1933	Ocre	4.36161
	1933	Ocre2	3.18271
	1933	Paganica	2.45289
	1933	Palena	0.479738
	1933	Parasano	0.021251
	1933	Pescasseroli	5.80263
	1933	Pescasseroli2	2.63345
	1933	Pescocostanzo	0.984573
	1933	Pettino	1.59811
	1933	PoggioDiRoio	4.55224
	1933	Pozzilli	-1.03381
	1933	Rieti	1.82955
	1933	RietiSeg	0.578351
	1933	Roccapreturo1	-0.366955
	1933	Roccapreturo2	-3.17826
	1933	Roccapreturo3	0.038501
	1933	Rotella	1.06109
	1933	SanDemetrio	4.44918
	1933	SanSebastiano	0.020794
	1933	Scanno	-9.46641
	1933	Scanno2	4.64369
	1933	Scurcola	5.3556
	1933	SellaDiCorno	-2.22862
	1933	Sulmona	-1.07748
	1933	Terni	0.200371
	1933	Trasacco	-5.36336
	1933	TreMonti	11.808
	1933	UmbraValley	0.05343
	1933	VelinoMagnola	5.23797
	1933	Vettore	-0.490941
	1933	VillettaBarrea	-0.894326
1979 earthquake pre-stress	1979	Alfedena	-0.000724
	1979	Alvegnano	2.39633
	1979	Assergi	-1.03821
	1979	Assergi2	2.09775
	1979	Assergi3	0.708622
	1979	Atri	3.29664
	1979	Barete	1.83626
	1979	Barisciano	5.11949
	1979	BariscianoAntithetic	0.228091
	1979	Barrea	0.415802
	1979	Barrea2	0.050223
	1979	Bazzano	-25.2615
	1979	Boiano	0.615331
	1979	Bussi	-0.577736
	1979	CampoFelice	4.26038
	1979	CampoFelice2	3.26944
	1979	CampoFelice3	4.27208
	1979	CampoImperatore	0.438301
	1979	CampoImperatoreEast	3.09104
	1979	Cappucciata	-1.16906
[truncated: 668 more rows]
